# Supplementary material for: Elevated transcription of transposable elements is accompanied by het-siRNA-driven de novo DNA methylation in grapevine embryogenic callus
Source: BMC Genomics. 2021 Sep 20;22:676. doi: 10.1186/s12864-021-07973-9 (PMC8454084; doi:10.1186/s12864-021-07973-9)
Supplement: Supplementary file 4 — Additional file 4: Table S2. Genes differentially expressed between EC and leaf. [file 12864_2021_7973_MOESM4_ESM.xlsx]

## Sheet: A - Genes
	baseMean	log2FoldChange	lfcSE	stat	pvalue	padj
VIT_200s0120g00005	30.9933	0.617961	0.321841	1.92008	0.0548477	0.0921484
VIT_200s0120g00010	86.0107	-0.781137	0.61121	-1.27802	0.201243	0.282604
VIT_200s0120g00020	134.119	0.658942	0.426359	1.54551	0.122223	0.18462
VIT_200s0120g00030	3.0153	2.12705	1.18802	1.79042	0.073387	0.118837
VIT_200s0120g00070	7.40795	1.35411	0.74858	1.80891	0.0704654	0.114798
VIT_200s0120g00080	4.22621	3.28061	1.20417	2.72437	0.00644234	0.0135733
VIT_200s0120g00100	0.493433	-2.93416	4.01562	-0.730687	0.46497	0.561741
VIT_200s0120g00270	7.56882	1.09364	0.839509	1.30271	0.192674	0.272834
VIT_200s0125g00010	11.4683	2.8719	0.775858	3.70158	0.000214257	0.000604429
VIT_200s0125g00020	12872.3	-0.207674	0.229716	-0.904048	0.36597	0.463722
VIT_200s0125g00040	286.25	-1.70051	0.339721	-5.00562	5.56836e-07	2.30464e-06
VIT_200s0125g00050	644.218	0.814123	0.399585	2.03742	0.0416079	0.0723584
VIT_200s0125g00060	82.8755	-0.251179	0.46072	-0.545188	0.585624	0.672552
VIT_200s0125g00070	4005.27	-0.121468	0.440076	-0.276017	0.782535	0.83498
VIT_200s0125g00080	46.7533	1.19623	0.386924	3.09163	0.00199058	0.00466882
VIT_200s0125g00090	15.0068	-0.211674	0.695777	-0.304227	0.760955	0.818263
VIT_200s0125g00140	37.3471	-4.58949	0.570787	-8.04062	8.9382e-16	9.51048e-15
VIT_200s0125g00150	19.1377	-5.65594	0.991631	-5.70367	1.17255e-08	5.97579e-08
VIT_200s0125g00160	46.9562	-4.36044	0.543762	-8.01902	1.06594e-15	1.12683e-14
VIT_200s0125g00170	852.764	0.69501	0.148161	4.6909	2.72005e-06	1.02828e-05
VIT_200s0125g00180	355.838	0.54812	0.235877	2.32375	0.0201386	0.0378897
VIT_200s0125g00190	321.384	1.7529	0.343373	5.10494	3.30902e-07	1.41124e-06
VIT_200s0125g00200	155.678	-1.25954	0.514482	-2.44816	0.0143586	0.0279869
VIT_200s0125g00210	15162	-5.2253	0.916565	-5.70096	NA	NA
VIT_200s0125g00250	309.091	1.0179	0.327105	3.11184	0.00185925	0.00439162
VIT_200s0125g00260	781.687	0.663709	0.162853	4.07551	4.59139e-05	0.000145056
VIT_200s0125g00270	746.038	0.826658	0.192165	4.30182	1.69401e-05	5.74774e-05
VIT_200s0125g00280	12329.3	-8.60503	0.941597	-9.13876	NA	NA
VIT_200s0125g00290	8.95346	-1.43795	0.739698	-1.94397	0.0518997	0.0877613
VIT_200s0125g00310	53.6185	0.297334	0.325021	0.914816	0.360288	0.458283
VIT_200s0125g00315	33.6708	0.476901	0.462184	1.03184	0.302146	0.395982
VIT_200s0125g00350	5.34941	0.645463	1.34464	0.480025	0.63121	0.711267
VIT_200s0125g00410	78.127	5.34635	0.639592	8.35899	6.32572e-17	7.46876e-16
VIT_200s0125g00420	277.654	-0.174102	0.188135	-0.925413	0.354751	0.452366
VIT_200s0125g00430	11.6726	-2.02833	0.71426	-2.83976	0.00451478	0.00984899
VIT_200s0125g00440	21.6478	1.24524	0.676817	1.83985	0.06579	0.108038
VIT_200s0131g00010	5.85708	-6.35744	1.91817	-3.31432	0.000918674	0.00230513
VIT_200s0131g00020	12.9098	-6.58582	1.3468	-4.88997	1.00854e-06	4.04876e-06
VIT_200s0131g00080	1.75696	-4.68934	3.20296	-1.46406	0.143177	0.211466
VIT_200s0131g00100	0.328955	-2.49175	4.03517	-0.617508	0.5369	0.628167
VIT_200s0131g00110	29.0697	-7.75771	1.36815	-5.67024	1.42597e-08	7.19557e-08
VIT_200s0131g00120	0.655162	2.44331	3.95778	0.617344	0.537008	0.628209
VIT_200s0131g00130	0.79101	-3.55329	3.74382	-0.949107	0.342566	0.43956
VIT_200s0131g00150	6.85233	-6.5996	1.43235	-4.60753	4.07473e-06	1.50957e-05
VIT_200s0131g00170	15.1638	-7.7864	1.31098	-5.93938	2.86097e-09	1.56719e-08
VIT_200s0131g00180	0.328955	-2.49175	4.03517	-0.617508	0.5369	0.628167
VIT_200s0131g00192	1.22376	-4.08093	3.96051	-1.03041	0.302819	0.396386
VIT_200s0131g00195	1.22376	-4.08093	3.96051	-1.03041	0.302819	0.396386
VIT_200s0131g00220	0.257466	1.09502	4.03538	0.271354	0.786119	0.83669
VIT_200s0131g00250	61.0982	1.25452	0.89437	1.40269	0.16071	0.23361
VIT_200s0131g00260	4.74606	-6.1092	2.82849	-2.15988	0.030782	0.0552773
VIT_200s0131g00310	1.27398	-4.23153	3.383	-1.25082	0.210999	0.294006
VIT_200s0131g00320	7.67344	-6.80752	1.94716	-3.49614	0.000472047	0.00125222
VIT_200s0131g00340	51.8822	-9.53916	1.22302	-7.79968	6.20632e-15	6.07758e-14
VIT_200s0131g00350	3.83978	-4.69668	1.70378	-2.75663	0.00584007	0.0124229
VIT_200s0131g00360	2.04144	4.08394	1.88905	2.1619	0.0306256	0.0550261
VIT_200s0131g00420	2.55497	1.90985	1.51022	1.26462	0.206008	0.288038
VIT_200s0131g00430	3.79009	1.78711	1.19707	1.49291	0.135461	0.201689
VIT_200s0144g00010	2066.33	0.476001	0.153862	3.09369	0.00197683	0.00463781
VIT_200s0144g00020	2.03228	-2.72542	2.25345	-1.20944	0.226494	0.31163
VIT_200s0144g00040	89.9554	-3.00025	0.326465	-9.19012	3.92414e-20	6.00442e-19
VIT_200s0144g00120	399.098	-2.38526	0.190774	-12.5031	7.18376e-36	2.82344e-34
VIT_200s0144g00190	107.689	-4.57935	0.557017	-8.2212	2.01478e-16	2.28068e-15
VIT_200s0144g00210	61.7766	-0.464639	0.411937	-1.12794	0.259347	0.348695
VIT_200s0144g00220	255.665	-4.49979	0.367531	-12.2433	1.82496e-34	6.83259e-33
VIT_200s0144g00230	8.02665	3.38762	1.09466	3.09468	0.00197024	0.00462568
VIT_200s0144g00240	5.83993	5.60081	1.42676	3.92555	8.65336e-05	0.000261923
VIT_200s0144g00265	15.2906	-7.75726	1.30992	-5.92196	3.18135e-09	1.72996e-08
VIT_200s0144g00270	108.648	-3.60629	0.837806	-4.30444	1.67408e-05	5.68453e-05
VIT_200s0144g00290	41.2383	1.73481	0.575152	3.01626	0.00255916	0.00587495
VIT_200s0145g00085	3581.85	-1.02022	0.311298	-3.27731	0.00104803	0.00260215
VIT_200s0153g00050	628.181	-1.42398	0.353554	-4.02762	5.63431e-05	0.000175327
VIT_200s0153g00060	1.10416	3.20079	3.73184	0.857698	0.391059	0.489027
VIT_200s0153g00070	24.6959	1.30761	0.617928	2.11611	0.0343353	0.0608688
VIT_200s0153g00085	58.8908	0.304954	0.393541	0.774898	0.4384	0.536052
VIT_200s0153g00090	3.25943	2.27325	1.1758	1.93336	0.0531914	0.0897128
VIT_200s0160g00010	7.46577	-6.71425	1.7073	-3.93266	8.40107e-05	0.000254641
VIT_200s0160g00020	53.7288	0.822144	0.432881	1.89924	0.0575333	0.0959981
VIT_200s0160g00038	9.67983	1.41283	0.801293	1.76319	0.0778691	0.12511
VIT_200s0160g00046	8.6307	1.70556	0.844252	2.0202	0.0433624	0.0749992
VIT_200s0160g00062	5.8555	-0.491337	0.988005	-0.497302	0.618976	0.70039
VIT_200s0160g00090	40.7864	-9.19874	1.2593	-7.30464	2.78016e-13	2.31086e-12
VIT_200s0160g00100	509.92	-7.40799	0.841925	-8.79887	1.382e-18	1.8766e-17
VIT_200s0160g00120	96.7391	-1.48702	0.531829	-2.79604	0.00517325	0.011139
VIT_200s0160g00130	207.061	-0.854896	0.678687	-1.25963	0.207802	0.290204
VIT_200s0160g00140	3.79057	-5.78756	2.89968	-1.99593	0.045941	0.0789196
VIT_200s0160g00150	101.007	0.921182	0.225995	4.07612	4.57928e-05	0.000144726
VIT_200s0160g00160	159.526	0.761565	0.219614	3.46775	0.000524836	0.00138115
VIT_200s0160g00210	36.1604	0.792981	0.488355	1.62378	0.104423	0.161171
VIT_200s0160g00220	26.796	1.88885	0.509585	3.70665	0.000210023	0.000593319
VIT_200s0160g00280	53.2247	-0.944076	0.694669	-1.35903	0.174137	0.250119
VIT_200s0160g00310	69.923	-8.10671	1.05677	-7.67119	1.70415e-14	1.59106e-13
VIT_200s0160g00320	96.6803	-6.57753	0.568727	-11.5654	6.17268e-31	1.9103e-29
VIT_200s0160g00330	118.25	0.959906	0.491451	1.95321	0.0507951	0.086117
VIT_200s0160g00340	220.85	0.79337	0.22222	3.57021	0.000356697	0.000965994
VIT_200s0160g00350	5.68501	2.70264	0.954053	2.8328	0.00461417	0.0100423
VIT_200s0160g00360	11.3213	-6.37049	1.31381	-4.84888	1.24161e-06	4.91998e-06
VIT_200s0160g00370	46.7264	1.02541	0.421143	2.43483	0.0148988	0.0289489
VIT_200s0169g00040	177.127	0.227849	0.622085	0.366267	0.714166	0.779596
VIT_200s0169g00070	24.8963	-0.351748	0.598242	-0.58797	0.556553	0.64492
VIT_200s0169g00080	30.0095	0.309878	0.606328	0.511073	0.6093	0.692539
VIT_200s0169g00090	88.4062	0.864955	0.403688	2.14264	0.0321424	0.0574266
VIT_200s0173g00030	4.73664	2.87505	1.07686	2.66985	0.00758849	0.0157425
VIT_200s0173g00040	6.40618	3.16856	1.1435	2.77094	0.00558949	0.0119523
VIT_200s0173g00070	0.498905	2.05413	3.97345	0.516964	0.605181	0.688819
VIT_200s0173g00130	28.1237	1.13891	0.788135	1.44506	0.14844	0.218262
VIT_200s0173g00140	14.9618	0.944947	0.660812	1.42998	0.152723	0.22369
VIT_200s0173g00150	5.31169	-1.33191	0.932163	-1.42884	0.153051	0.224082
VIT_200s0173g00170	3853.9	-2.33931	0.347699	-6.72797	1.72043e-11	1.18194e-10
VIT_200s0173g00210	1.88448	1.40219	1.8622	0.752973	0.451466	0.548529
VIT_200s0173g00223	0.78967	1.44009	2.07798	0.693023	0.488295	0.582387
VIT_200s0173g00226	0.593662	-1.90594	4.01822	-0.474326	0.635267	0.715005
VIT_200s0173g00240	17.2587	0.764397	0.648799	1.17817	0.238728	0.325592
VIT_200s0173g00250	77.4809	0.570866	0.396752	1.43885	0.150193	0.220442
VIT_200s0173g00260	160.75	0.205331	0.173671	1.1823	0.237086	0.323811
VIT_200s0174g00010	48.2333	-1.39006	0.352633	-3.94195	8.08202e-05	0.000245427
VIT_200s0174g00070	26.4266	-4.82347	1.76828	-2.72777	0.00637637	0.0134452
VIT_200s0174g00090	48.4612	0.839949	0.269094	3.12139	0.00179999	0.00426867
VIT_200s0174g00100	54.4515	0.788244	0.347746	2.26672	0.0234071	0.0433845
VIT_200s0174g00110	67.2728	-1.26889	0.271907	-4.66662	3.06197e-06	1.15069e-05
VIT_200s0174g00120	116.097	-0.772091	0.275705	-2.80042	0.00510363	0.0110046
VIT_200s0174g00130	198.894	0.0471668	0.23238	0.202973	0.839156	0.876422
VIT_200s0174g00140	148.69	0.552949	0.317606	1.74099	0.081685	0.130338
VIT_200s0174g00150	1785.43	0.351409	0.157584	2.22999	0.0257483	0.0471603
VIT_200s0174g00160	9.2333	1.76706	0.767766	2.30156	0.0213602	0.0399831
VIT_200s0174g00170	208.427	0.1944	0.189224	1.02736	0.304253	0.397884
VIT_200s0174g00190	4078.89	0.545272	0.391318	1.39342	0.163492	0.237037
VIT_200s0174g00200	852.041	0.618965	0.110448	5.60414	2.0929e-08	1.03505e-07
VIT_200s0174g00230	1.92401	-0.84155	1.3719	-0.613422	0.539597	0.630446
VIT_200s0174g00250	12.5364	-7.50177	2.67355	-2.80592	0.00501731	0.0108355
VIT_200s0174g00260	1743.25	0.371121	0.0864692	4.29194	1.77118e-05	5.99552e-05
VIT_200s0174g00270	2.29718	-2.35921	2.3893	-0.987408	0.323443	0.419213
VIT_200s0174g00290	286.304	0.393996	0.177358	2.22147	0.0263191	0.0480975
VIT_200s0174g00300	366.954	1.4259	0.189331	7.53127	5.02488e-14	4.49034e-13
VIT_200s0174g00310	437.535	-1.40601	0.138438	-10.1562	3.10939e-24	6.44329e-23
VIT_200s0174g00320	483.579	0.383087	0.236346	1.62087	0.105045	0.162045
VIT_200s0174g00330	277.928	-0.0485424	0.360242	-0.134749	0.89281	0.918936
VIT_200s0179g00010	65.2045	-9.88217	1.38518	-7.13419	9.73568e-13	7.65055e-12
VIT_200s0179g00030	24.919	-8.49938	1.57929	-5.38176	7.3762e-08	3.40434e-07
VIT_200s0179g00040	41.6458	-7.38183	1.34236	-5.49914	3.8164e-08	1.81939e-07
VIT_200s0179g00060	3.51391	-5.67897	2.91229	-1.95	0.0511759	0.086678
VIT_200s0179g00070	3.04129	-3.52184	1.44129	-2.44353	0.0145443	0.0283171
VIT_200s0179g00080	28.5728	1.37071	0.486138	2.81959	0.00480853	0.0104226
VIT_200s0179g00090	745.803	2.72203	0.241667	11.2636	1.98566e-29	5.63643e-28
VIT_200s0179g00100	3716.05	-1.0082	0.073224	-13.7687	3.93476e-43	2.21931e-41
VIT_200s0179g00110	260.047	0.379642	0.158576	2.39407	0.0166627	0.0319803
VIT_200s0179g00130	303.495	-0.0835001	0.337442	-0.24745	0.80456	0.851483
VIT_200s0179g00140	250.869	0.268172	0.212525	1.26184	0.207008	0.289233
VIT_200s0179g00150	121.493	-1.54665	0.349829	-4.42115	9.81756e-06	3.45011e-05
VIT_200s0179g00160	55.8633	1.07792	0.263596	4.08927	4.32724e-05	0.000137411
VIT_200s0179g00170	75.087	-10.0862	1.32008	-7.64062	2.16175e-14	2.00038e-13
VIT_200s0179g00180	103.074	0.783047	0.203612	3.84578	0.000120167	0.000355145
VIT_200s0179g00190	178.706	0.836813	0.194947	4.29252	1.76655e-05	5.9814e-05
VIT_200s0179g00200	0.710444	-0.0120933	2.12874	-0.00568096	0.995467	0.996959
VIT_200s0179g00210	6350.53	0.181086	0.111056	1.63058	0.102978	0.159319
VIT_200s0179g00220	169.575	0.0487701	0.197572	0.246847	0.805027	0.851874
VIT_200s0179g00230	1.63168	-4.51011	3.94688	-1.1427	0.253162	0.341773
VIT_200s0179g00240	150.8	1.03564	0.32556	3.18109	0.00146721	0.00353057
VIT_200s0179g00250	30.7411	-2.30158	0.554988	-4.14709	3.36732e-05	0.000108801
VIT_200s0179g00260	618.989	-1.67471	0.317043	-5.28227	1.27592e-07	5.73045e-07
VIT_200s0179g00270	142.625	0.49287	0.433297	1.13749	0.255335	0.344171
VIT_200s0179g00280	122.01	4.23538	0.452541	9.3591	8.0422e-21	1.30164e-19
VIT_200s0179g00290	2153.92	0.322603	0.0972016	3.3189	0.000903715	0.00227
VIT_200s0179g00300	1194.95	-1.23464	0.128951	-9.57447	1.02382e-21	1.76447e-20
VIT_200s0179g00310	5.15869	-6.2275	2.85245	-2.18321	0.0290204	0.0524566
VIT_200s0179g00320	1463.87	-0.694642	0.276455	-2.51267	0.0119821	0.0237907
VIT_200s0179g00330	0.685793	-0.0766268	2.11054	-0.0363067	0.971038	0.979424
VIT_200s0179g00340	2516.37	2.37268	0.964683	2.45954	0.0139115	0.0271866
VIT_200s0179g00350	563.799	-1.40825	0.536405	-2.62536	0.00865578	0.0177251
VIT_200s0179g00360	849.019	-1.83269	0.539091	-3.39959	0.000674875	0.00173928
VIT_200s0179g00370	60.7801	-6.5695	1.4489	-4.53414	5.78389e-06	2.09795e-05
VIT_200s0179g00380	24.8113	0.353449	0.44887	0.787419	0.431037	0.528463
VIT_200s0181g00006	0.815841	-3.46819	3.98814	-0.869627	0.384504	0.482468
VIT_200s0181g00010	2691.22	-2.73077	0.692969	-3.94069	8.12489e-05	0.0002467
VIT_200s0181g00020	691.394	-2.87061	0.648535	-4.4263	9.58638e-06	3.37433e-05
VIT_200s0181g00030	637.419	-0.705443	0.516356	-1.3662	0.171878	0.247297
VIT_200s0181g00040	1004.33	-0.819638	0.523275	-1.56636	0.117264	0.178298
VIT_200s0181g00045	49.517	-1.08921	0.549039	-1.98385	0.0472729	0.0809379
VIT_200s0181g00050	55.4592	-1.46449	0.602747	-2.42969	0.0151117	0.02931
VIT_200s0181g00070	70.7881	6.90384	0.952889	7.24517	4.31905e-13	3.52035e-12
VIT_200s0181g00080	469.187	-1.90083	0.730986	-2.60036	0.00931265	0.0189319
VIT_200s0181g00085	0.811653	0.342334	2.02521	0.169037	0.865768	0.897525
VIT_200s0181g00090	80.0882	1.60051	0.381301	4.1975	2.69875e-05	8.861e-05
VIT_200s0181g00100	939.16	1.27762	0.237985	5.36848	7.94032e-08	3.64854e-07
VIT_200s0181g00110	12.9355	5.7721	1.26398	4.56662	4.95654e-06	1.81172e-05
VIT_200s0181g00120	423.536	-0.187468	0.503574	-0.372275	0.709688	0.775813
VIT_200s0181g00130	389.669	-0.27025	0.120212	-2.24812	0.0245687	0.045299
VIT_200s0181g00140	84.7821	-0.866549	0.284143	-3.0497	0.00229073	0.00530878
VIT_200s0181g00150	215.277	1.19063	0.25192	4.72621	2.28751e-06	8.73502e-06
VIT_200s0181g00160	66.6601	1.54212	0.249263	6.18675	6.14191e-10	3.6308e-09
VIT_200s0181g00170	68.615	0.987442	0.50512	1.95487	0.0505989	0.0858346
VIT_200s0181g00180	3605.13	-14.701	1.85942	-7.90623	NA	NA
VIT_200s0181g00190	151.079	1.15837	0.816813	1.41816	0.156145	0.227907
VIT_200s0181g00195	57.0214	1.28704	0.272401	4.72482	2.30322e-06	8.79247e-06
VIT_200s0181g00200	428.218	-12.587	1.22538	-10.2719	9.43493e-25	2.0235e-23
VIT_200s0181g00210	935.317	1.6915	0.595799	2.83905	0.0045248	0.00986802
VIT_200s0181g00220	1048.41	0.236615	0.221849	1.06655	0.286173	0.378407
VIT_200s0181g00230	393.681	1.7087	0.233411	7.32059	2.46881e-13	2.06458e-12
VIT_200s0181g00240	858.971	0.455839	0.33984	1.34133	0.179812	0.257249
VIT_200s0181g00250	461.423	0.497889	0.155732	3.19709	0.00138821	0.0033572
VIT_200s0181g00260	1106.09	0.0549361	0.167202	0.328561	0.742488	0.802559
VIT_200s0183g00210	1.24773	-1.16786	1.64284	-0.710879	0.477159	0.571512
VIT_200s0184g00010	128.893	-0.456046	0.593359	-0.768583	0.442141	0.539336
VIT_200s0184g00020	221.461	0.00549314	0.200382	0.0274134	0.97813	0.984363
VIT_200s0184g00030	488.691	-0.221824	0.170203	-1.30329	0.192475	0.272612
VIT_200s0184g00040	1273.08	2.27326	0.681139	3.33744	0.000845534	0.00213622
VIT_200s0184g00050	531.14	-0.248094	0.474171	-0.523216	0.600824	0.685356
VIT_200s0184g00060	50.9631	1.63233	0.331428	4.92515	8.42954e-07	3.42198e-06
VIT_200s0184g00110	54.3651	1.5278	0.464408	3.28978	0.00100266	0.00249712
VIT_200s0184g00120	58.9523	-6.84209	0.981901	-6.9682	3.21011e-12	2.37437e-11
VIT_200s0184g00180	142.796	1.42935	0.611027	2.33925	0.0193224	0.0364883
VIT_200s0184g00190	135.826	0.730943	0.383855	1.90422	0.0568819	0.0951062
VIT_200s0184g00200	65.6587	0.195752	0.277589	0.705187	0.480694	0.575021
VIT_200s0184g00210	258.886	0.34635	0.173049	2.00146	0.0453426	0.0780305
VIT_200s0184g00220	23.0955	0.0534803	0.401669	0.133145	0.894079	0.920065
VIT_200s0184g00230	37.105	0.428998	0.372809	1.15072	0.249848	0.338228
VIT_200s0186g00010	110.583	0.462073	0.220959	2.09122	0.0365086	0.0643276
VIT_200s0186g00020	1372.44	0.848931	0.147891	5.74026	9.45334e-09	4.86444e-08
VIT_200s0186g00050	0.994935	3.05112	2.32785	1.3107	0.189958	0.26953
VIT_200s0186g00080	1076.07	2.01004	0.110576	18.1779	7.72192e-74	1.35958e-71
VIT_200s0186g00090	712.652	-2.31994	0.566682	-4.0939	4.2418e-05	0.000134911
VIT_200s0187g00005	9.74559	1.92307	0.824961	2.3311	0.0197482	0.0372331
VIT_200s0187g00010	48.8148	-5.36802	0.931241	-5.76438	8.19605e-09	4.24598e-08
VIT_200s0187g00020	13.0308	-6.59512	1.75757	-3.75242	0.000175138	0.000502725
VIT_200s0187g00030	2.25079	-0.171643	1.44047	-0.119157	0.905151	0.928416
VIT_200s0187g00040	56.4392	1.05403	0.357741	2.94634	0.0032156	0.00723905
VIT_200s0187g00050	6.40291	-1.3403	1.77388	-0.755576	0.449903	0.546834
VIT_200s0187g00060	1.22376	-4.08093	3.96051	-1.03041	0.302819	0.396386
VIT_200s0187g00080	18.7643	-8.0731	3.91021	-2.06462	0.0389588	0.0681929
VIT_200s0187g00090	4.48713	-5.99692	3.92122	-1.52935	0.126177	0.189687
VIT_200s0187g00105	1.06897	-1.79776	2.79454	-0.643311	0.520022	0.61274
VIT_200s0187g00110	515.014	0.633117	0.135756	4.66363	3.10682e-06	1.1662e-05
VIT_200s0187g00120	29.3762	-7.76359	1.83185	-4.23812	2.25395e-05	7.50299e-05
VIT_200s0187g00130	322.749	-9.00421	0.836831	-10.7599	5.32371e-27	1.31618e-25
VIT_200s0187g00150	2416.46	0.506238	0.0702674	7.20445	5.82805e-13	4.69742e-12
VIT_200s0187g00160	8.74289	-0.420616	1.05311	-0.399403	0.689596	0.760066
VIT_200s0187g00170	126.383	-2.13419	1.41923	-1.50376	NA	NA
VIT_200s0187g00180	0.880435	-3.62435	2.46016	-1.47321	0.140693	0.208365
VIT_200s0187g00190	351.474	-0.589771	0.585213	-1.00779	0.313556	0.408185
VIT_200s0187g00200	115.785	1.95502	0.323873	6.03639	1.57603e-09	8.88921e-09
VIT_200s0187g00210	550.988	-1.34357	0.207202	-6.48436	8.91067e-11	5.68685e-10
VIT_200s0187g00220	1484.9	0.167006	0.478179	0.349254	0.726899	0.789691
VIT_200s0187g00230	1.73167	-3.63282	2.26696	-1.60251	0.109043	0.167419
VIT_200s0187g00235	3.58188	2.19866	1.14605	1.91847	0.0550521	0.0924262
VIT_200s0187g00240	510.046	0.3532	0.393725	0.897073	0.36968	0.467565
VIT_200s0187g00250	28.55	1.86163	0.470928	3.9531	7.71439e-05	0.000235093
VIT_200s0187g00260	4.65216	-6.05971	1.49372	-4.05678	4.97548e-05	0.000156357
VIT_200s0187g00270	190.129	-0.837262	0.318257	-2.63077	0.00851914	0.0174728
VIT_200s0187g00280	410.328	-1.01386	0.137488	-7.37421	1.6532e-13	1.40506e-12
VIT_200s0187g00290	121.62	-1.51754	0.308875	-4.91312	8.96369e-07	3.6247e-06
VIT_200s0187g00300	293.646	-0.182298	0.425989	-0.427939	0.668695	0.744748
VIT_200s0187g00305	2.47605	-3.24564	1.76023	-1.84388	0.0652013	0.107268
VIT_200s0187g00310	242.106	-0.923553	0.393142	-2.34916	0.018816	0.0356587
VIT_200s0187g00320	316.708	-0.609015	0.568677	-1.07093	0.284199	0.376304
VIT_200s0187g00330	63.258	-0.137998	0.864847	-0.159563	0.873225	0.903673
VIT_200s0187g00340	2111.46	-0.575394	0.448343	-1.28338	0.199359	0.280518
VIT_200s0187g00350	1375.85	0.227749	0.193111	1.17937	0.238252	0.325079
VIT_200s0187g00360	1391	-2.4708	0.366391	-6.74361	1.545e-11	1.06677e-10
VIT_200s0187g00380	531.516	-1.0747	0.287122	-3.743	0.000181834	0.000519968
VIT_200s0188g00010	0.496031	2.04834	2.69416	0.76029	0.447081	0.544064
VIT_200s0188g00030	0.308037	-2.42949	4.03839	-0.601598	0.547442	0.636864
VIT_200s0188g00040	74.7416	6.18599	0.686464	9.01139	2.0347e-19	2.95049e-18
VIT_200s0188g00043	52.8151	5.71893	0.744106	7.68564	1.52233e-14	1.42951e-13
VIT_200s0188g00046	43.8954	3.78058	0.460311	8.2131	2.15545e-16	2.43356e-15
VIT_200s0188g00050	31.065	6.24867	1.03145	6.05812	1.37722e-09	7.82891e-09
VIT_200s0188g00070	49.464	5.23293	0.710536	7.36476	1.77465e-13	1.50289e-12
VIT_200s0188g00080	42.9398	3.33843	0.446093	7.48371	7.22514e-14	6.33062e-13
VIT_200s0188g00085	18.129	4.83156	0.962312	5.02078	5.14624e-07	2.13903e-06
VIT_200s0188g00090	24.8862	4.12451	0.671813	6.13937	8.28475e-10	4.8253e-09
VIT_200s0188g00100	41.8553	4.66607	0.582144	8.01532	1.09852e-15	1.15845e-14
VIT_200s0188g00110	36.5154	3.08281	0.443053	6.95811	3.44878e-12	2.54657e-11
VIT_200s0188g00120	0.485143	2.01671	3.97519	0.507324	0.611928	0.694586
VIT_200s0188g00130	2.20365	3.11723	1.62617	1.91692	0.0552486	0.0927203
VIT_200s0188g00150	6.65042	4.73735	1.39122	3.40517	0.000661226	0.00170816
VIT_200s0188g00160	43.9756	3.57061	0.449244	7.94805	1.89465e-15	1.95296e-14
VIT_200s0188g00170	7.12274	3.50809	1.1504	3.04947	0.00229248	0.00531235
VIT_200s0188g00186	1.1867	0.508497	1.67996	0.302683	0.762131	0.81919
VIT_200s0188g00190	0.906825	1.08767	2.79195	0.389573	0.696852	0.765732
VIT_200s0188g00200	0.868483	-2.37546	2.72476	-0.871805	0.383315	0.481787
VIT_200s0188g00210	1.44417	0.997919	1.66694	0.598654	0.549404	0.638582
VIT_200s0188g00222	9.33921	0.681801	1.05533	0.646052	0.518245	0.611116
VIT_200s0188g00224	1.31814	1.31709	1.84546	0.713688	0.47542	0.569827
VIT_200s0188g00226	1.59281	2.62974	2.1472	1.22473	0.220676	0.305028
VIT_200s0188g00230	11.1843	1.35241	0.729793	1.85314	0.0638619	0.105306
VIT_200s0189g00010	17.3336	-6.06994	2.20141	-2.7573	0.0058281	0.0124035
VIT_200s0189g00020	556.704	0.666175	0.436995	1.52444	0.127398	0.191251
VIT_200s0189g00050	80.377	1.46466	0.585527	2.50144	0.0123691	0.0244678
VIT_200s0189g00080	206.252	-0.417991	0.303217	-1.37852	0.168042	0.242675
VIT_200s0189g00090	224.389	0.138137	0.281777	0.490235	0.623968	0.704844
VIT_200s0189g00100	11.4658	2.33481	0.804275	2.903	0.00369609	0.00821499
VIT_200s0189g00110	5.89529	1.87521	1.07788	1.73971	0.0819092	0.130648
VIT_200s0192g00030	4.78743	-0.225196	0.87456	-0.257497	0.796795	0.845463
VIT_200s0193g00010	320.066	6.69712	1.27728	5.24327	1.57758e-07	6.99481e-07
VIT_200s0193g00020	68.6987	5.29075	0.623835	8.48101	2.23253e-17	2.73124e-16
VIT_200s0193g00030	28.2324	-0.090387	0.765672	-0.118049	0.906029	0.929061
VIT_200s0193g00080	2.45204	-1.19549	1.11364	-1.0735	0.283047	0.374969
VIT_200s0193g00110	117.617	-1.49815	0.334824	-4.47444	7.66107e-06	2.72908e-05
VIT_200s0193g00140	5.91317	-0.0794492	0.9178	-0.0865648	0.931017	0.949178
VIT_200s0193g00160	27.2581	-1.98262	0.842753	-2.35255	0.0186452	0.0353504
VIT_200s0193g00165	5.23553	0.0422913	0.868561	0.0486913	0.961165	0.971983
VIT_200s0193g00170	0.929236	-0.315835	2.15389	-0.146635	0.88342	0.911148
VIT_200s0194g00010	511.839	1.28695	0.22535	5.71092	1.12364e-08	5.74003e-08
VIT_200s0194g00020	2486.81	3.21375	0.148772	21.6019	1.72368e-103	6.91011e-101
VIT_200s0194g00030	22545.7	1.16911	0.21554	5.42409	5.82519e-08	2.71982e-07
VIT_200s0194g00050	93.0002	0.0435828	0.226899	0.19208	0.84768	0.883129
VIT_200s0194g00070	662.379	0.697146	0.313028	2.2271	0.0259403	0.0474753
VIT_200s0194g00080	425.374	-2.12498	0.457814	-4.64158	3.45758e-06	1.29172e-05
VIT_200s0194g00090	517.646	0.36246	0.136534	2.65471	0.00793761	0.0163949
VIT_200s0194g00100	1152.25	-0.219836	0.168441	-1.30512	0.191851	0.271861
VIT_200s0194g00110	535.605	-0.706818	0.210543	-3.35713	0.00078757	0.00200376
VIT_200s0194g00120	53.1714	-1.10656	0.256898	-4.30741	1.65178e-05	5.61466e-05
VIT_200s0194g00130	635.748	0.0329037	0.259039	0.127022	0.898923	0.923628
VIT_200s0194g00140	234.003	1.33225	0.249805	5.33315	9.6524e-08	4.3911e-07
VIT_200s0194g00150	10.9787	0.824264	0.759533	1.08522	0.277822	0.369103
VIT_200s0194g00155	107.007	0.719635	0.343755	2.09345	0.0363086	0.0640055
VIT_200s0194g00160	243.663	-8.58155	1.39288	-6.16102	NA	NA
VIT_200s0194g00170	2118.6	6.94445	1.73293	4.00735	6.14047e-05	0.000190124
VIT_200s0194g00180	19.6071	-4.87495	1.52848	-3.18941	0.00142564	0.00343816
VIT_200s0194g00190	32.4341	-3.66445	0.857472	-4.27355	1.92387e-05	6.47202e-05
VIT_200s0194g00200	547.039	1.13358	0.145412	7.79562	6.40917e-15	6.2668e-14
VIT_200s0194g00210	280.015	-0.419839	0.2897	-1.44922	0.147276	0.216784
VIT_200s0194g00220	21.3316	-8.27031	1.25444	-6.59283	4.31511e-11	2.84378e-10
VIT_200s0194g00250	88.1625	-2.97212	1.16382	-2.55376	NA	NA
VIT_200s0194g00260	475.983	0.423264	0.671502	0.630325	0.528482	0.621079
VIT_200s0194g00270	970.468	-0.756828	0.292593	-2.58662	0.00969221	0.0196269
VIT_200s0194g00280	7.57314	-0.489475	2.14451	-0.228246	0.819455	0.861405
VIT_200s0194g00290	0.925727	1.13409	2.89535	0.391695	0.695284	0.764692
VIT_200s0194g00300	6.16512	-6.42761	1.77826	-3.61454	0.000300882	0.000826869
VIT_200s0194g00310	67.6279	-0.862641	0.516664	-1.66964	0.0949915	0.148488
VIT_200s0194g00320	1.77286	-0.574435	1.41241	-0.406706	0.684224	0.756522
VIT_200s0194g00330	57.8346	-5.49729	0.893397	-6.15325	7.59116e-10	4.44118e-09
VIT_200s0194g00340	8.75966	-5.96547	2.23622	-2.66766	0.00763821	0.015838
VIT_200s0194g00350	1.16962	-1.15393	1.98697	-0.58075	0.561409	0.64909
VIT_200s0194g00360	2.57023	-1.51969	2.03759	-0.745827	0.455772	0.553142
VIT_200s0198g00010	50.0947	0.480657	0.349483	1.37534	0.169027	0.243855
VIT_200s0198g00020	203.656	0.462803	0.309149	1.49702	0.134387	0.200335
VIT_200s0198g00030	58.8507	0.709808	0.398438	1.78148	0.0748347	0.120836
VIT_200s0198g00040	74.699	-0.311761	0.44009	-0.708403	0.478695	0.573062
VIT_200s0198g00060	111.799	-0.300571	0.178992	-1.67924	0.093106	0.145925
VIT_200s0198g00090	2.4069	-2.40356	2.90877	-0.826315	0.408625	0.506491
VIT_200s0198g00120	29.9	0.556459	0.459515	1.21097	0.225907	0.310987
VIT_200s0198g00130	49.4174	0.536269	0.451411	1.18798	0.23484	0.321265
VIT_200s0198g00135	65.1978	0.136744	0.463259	0.295178	0.767858	0.82402
VIT_200s0198g00140	628.006	1.4476	0.224235	6.45571	1.07709e-10	6.83391e-10
VIT_200s0198g00150	474.003	1.58907	0.196507	8.08661	6.13495e-16	6.63889e-15
VIT_200s0198g00160	303.004	2.20986	0.218872	10.0966	5.72094e-24	1.15922e-22
VIT_200s0198g00170	591.056	2.33695	0.254321	9.189	3.96521e-20	6.0637e-19
VIT_200s0198g00180	171.128	2.466	0.339448	7.26474	3.73757e-13	3.06848e-12
VIT_200s0199g00010	0.768599	-2.34766	2.49949	-0.939258	0.347598	0.444354
VIT_200s0199g00020	100.621	-0.16741	0.202977	-0.824775	0.409499	0.507299
VIT_200s0199g00030	310.555	0.310268	0.562743	0.55135	0.581394	0.668548
VIT_200s0199g00040	2.32793	-1.21143	1.27892	-0.947231	0.343521	0.440308
VIT_200s0199g00050	0.985181	-0.0822759	2.03767	-0.0403774	0.967792	0.977119
VIT_200s0199g00060	11.2382	-0.122194	0.54488	-0.224259	0.822556	0.863445
VIT_200s0199g00070	216.523	-0.433304	0.34185	-1.26753	0.204966	0.286781
VIT_200s0199g00080	404.641	1.26772	0.705553	1.79678	0.0723713	0.117431
VIT_200s0199g00090	104.269	1.15127	0.65639	1.75394	0.079441	0.127209
VIT_200s0199g00100	204.721	1.20178	0.772446	1.55581	0.119754	0.181469
VIT_200s0199g00110	550.842	-1.55676	0.691571	-2.25104	0.024383	0.0449884
VIT_200s0199g00120	148.576	0.274908	0.234446	1.17258	0.240963	0.328076
VIT_200s0199g00130	196.268	-0.348233	0.494939	-0.703589	0.481689	0.575984
VIT_200s0199g00140	27.0118	0.920891	0.582519	1.58088	0.113906	0.173872
VIT_200s0199g00150	281.28	-0.0429844	0.497814	-0.0863464	0.931191	0.949223
VIT_200s0199g00160	38.0197	0.536639	0.63109	0.850337	0.395138	0.493269
VIT_200s0199g00170	345.259	-0.0882729	0.25513	-0.345992	0.729349	0.791891
VIT_200s0199g00190	293.731	0.819902	1.12503	0.728784	0.466134	0.562521
VIT_200s0199g00210	120.442	-0.741713	1.39323	-0.53237	0.59447	0.680013
VIT_200s0199g00220	206.12	-0.644781	0.53816	-1.19812	0.230869	0.316698
VIT_200s0199g00225	2.29798	-5.08369	1.95484	-2.60056	0.00930717	0.0189222
VIT_200s0199g00240	152.516	-0.266635	0.561392	-0.474954	0.63482	0.714717
VIT_200s0199g00245	7.05003	-6.66078	1.39135	-4.78729	1.69053e-06	6.56802e-06
VIT_200s0199g00250	175.998	-6.27071	0.481692	-13.0181	9.65582e-39	4.42199e-37
VIT_200s0199g00260	146.522	0.470219	0.185251	2.53828	0.0111397	0.0222658
VIT_200s0199g00270	52.6199	-2.34581	0.529609	-4.42933	9.4527e-06	3.33043e-05
VIT_200s0199g00280	2.24897	-2.26903	1.97986	-1.14606	0.251771	0.340442
VIT_200s0199g00290	0.890894	-3.64068	2.4647	-1.47713	0.139641	0.207101
VIT_200s0199g00300	668.725	0.648235	0.255131	2.54079	0.0110601	0.0221218
VIT_200s0199g00310	0.439644	-1.4677	4.03839	-0.363438	0.716278	0.780703
VIT_200s0201g00020	2.3251	0.700596	1.16817	0.599736	0.548682	0.637971
VIT_200s0201g00060	158.495	0.932959	0.269573	3.46087	0.000538426	0.00141349
VIT_200s0201g00070	242.324	1.15578	0.382225	3.02382	0.00249603	0.00574267
VIT_200s0201g00083	2.38349	-5.1248	3.05323	-1.67849	0.0932523	0.146146
VIT_200s0201g00090	0.986866	-3.85797	3.96929	-0.971956	0.331072	0.427422
VIT_200s0202g00020	0.600819	-1.98519	2.70604	-0.733615	0.463183	0.560119
VIT_200s0202g00025	1.03268	1.41507	2.05554	0.688416	0.491191	0.585045
VIT_200s0202g00035	23.9209	-2.90087	1.09526	-2.64856	0.00808356	0.0166673
VIT_200s0202g00040	163.202	-2.92091	0.589912	-4.95143	7.36697e-07	3.00844e-06
VIT_200s0202g00060	32.7836	1.28311	0.392005	3.27319	0.00106342	0.00263685
VIT_200s0202g00080	0.828289	0.360348	1.73062	0.208219	0.835058	0.873157
VIT_200s0202g00090	0.23569	0.984398	4.04545	0.243334	0.807746	0.852605
VIT_200s0203g00010	0.746188	-1.03759	2.74304	-0.378264	0.705235	0.772046
VIT_200s0203g00020	57.1831	5.13672	1.05032	4.89064	1.00511e-06	4.03685e-06
VIT_200s0203g00030	0.875985	-1.48391	2.03571	-0.728939	0.466039	0.562485
VIT_200s0203g00040	2747.97	0.0168647	0.130235	0.129494	0.896967	0.922228
VIT_200s0203g00050	405.348	-0.672646	0.833354	-0.807155	0.419577	0.516894
VIT_200s0203g00060	192.146	-0.0755696	0.329151	-0.22959	0.81841	0.86055
VIT_200s0203g00070	36.9647	-2.7683	0.801015	-3.45599	0.000548274	0.00143746
VIT_200s0203g00080	13.5584	-2.15622	1.64068	-1.31422	0.188771	0.268138
VIT_200s0203g00100	951.586	-0.283119	0.212809	-1.33039	0.18339	0.261707
VIT_200s0203g00110	2139.78	-0.562863	1.25442	-0.448704	NA	NA
VIT_200s0203g00120	2314.8	-1.50739	1.59945	-0.942447	NA	NA
VIT_200s0203g00130	41.3143	-4.03619	1.04787	-3.85182	0.000117242	0.000347249
VIT_200s0203g00140	106.282	-5.44363	0.465254	-11.7003	1.26963e-31	4.12519e-30
VIT_200s0203g00150	77.6609	-6.25472	0.574619	-10.885	1.35901e-27	3.4583e-26
VIT_200s0203g00160	189.234	-5.61465	0.55583	-10.1014	5.44613e-24	1.10612e-22
VIT_200s0203g00170	31.2215	-6.95448	1.08519	-6.40856	1.469e-10	9.1907e-10
VIT_200s0203g00180	509.653	-0.832698	0.464949	-1.79095	0.0733017	0.118743
VIT_200s0203g00190	962.128	-0.481919	0.130208	-3.70115	0.000214628	0.000605346
VIT_200s0203g00200	816.531	-0.102928	0.139449	-0.738103	0.460452	0.55786
VIT_200s0203g00210	9.91882	-6.16801	3.64445	-1.69244	0.0905622	0.142384
VIT_200s0203g00220	8.9642	-2.65054	1.32694	-1.99747	0.0457737	0.078684
VIT_200s0204g00020	550.46	-1.00739	0.253688	-3.97099	7.15761e-05	0.000219427
VIT_200s0204g00030	18.7189	-5.61069	1.50463	-3.72895	0.000192277	0.000547221
VIT_200s0204g00040	163.463	0.040522	0.20757	0.195221	0.84522	0.881166
VIT_200s0204g00070	101.22	-0.133655	0.239413	-0.55826	0.576667	0.663962
VIT_200s0204g00080	619.334	1.91002	0.194428	9.8238	8.89305e-23	1.65053e-21
VIT_200s0204g00110	909.505	1.60945	0.154741	10.4009	2.45559e-25	5.42268e-24
VIT_200s0204g00120	7.1811	1.52021	0.725599	2.09511	0.0361609	0.063771
VIT_200s0204g00130	12.4243	0.33138	0.55475	0.59735	0.550274	0.639336
VIT_200s0204g00170	2347.89	-2.16669	0.355234	-6.09934	1.06509e-09	6.13487e-09
VIT_200s0204g00180	0.671135	0.153668	4.03192	0.0381129	0.969598	0.97827
VIT_200s0204g00210	0.775756	-2.32373	3.99878	-0.581109	0.561167	0.648897
VIT_200s0204g00215	2.27425	4.24124	1.80035	2.35579	0.0184833	0.0350814
VIT_200s0204g00220	712.835	-1.04757	0.366384	-2.85921	0.00424698	0.0093186
VIT_200s0204g00230	28.5318	-0.272046	0.653871	-0.416054	0.67737	0.751294
VIT_200s0207g00010	794.654	-12.5201	1.3523	-9.25842	2.07488e-20	3.23951e-19
VIT_200s0207g00020	91.4033	-0.28859	0.574017	-0.502754	0.615137	0.697257
VIT_200s0207g00040	26.7699	-5.06471	1.24078	-4.08188	4.46719e-05	0.000141579
VIT_200s0207g00050	63.9854	-0.118854	0.270538	-0.439325	0.660426	0.737745
VIT_200s0207g00060	63.0303	0.156286	0.310265	0.503717	0.614461	0.696581
VIT_200s0207g00080	314.117	0.603734	0.307468	1.96357	0.0495804	0.084343
VIT_200s0207g00090	1234.39	0.212629	0.138056	1.54016	0.123521	0.186267
VIT_200s0207g00100	595.112	0.320756	0.13244	2.42189	0.01544	0.0298868
VIT_200s0207g00110	275.771	-0.176449	0.243276	-0.725303	0.468266	0.563854
VIT_200s0207g00120	131.879	-0.679752	0.753538	-0.902081	0.367014	0.464864
VIT_200s0207g00130	99.1624	-2.64424	0.58404	-4.5275	5.96867e-06	2.16046e-05
VIT_200s0207g00140	9.53958	-1.11532	1.03525	-1.07734	0.281327	0.372958
VIT_200s0207g00150	151.884	-1.01276	0.885083	-1.14425	0.252521	0.341154
VIT_200s0207g00160	8.63857	-1.95301	0.7382	-2.64564	0.00815362	0.0168011
VIT_200s0207g00180	29.4056	-2.77902	1.02966	-2.69897	0.00695537	0.0145436
VIT_200s0207g00190	67.7732	0.526948	0.330563	1.59409	0.110916	0.169765
VIT_200s0207g00200	72.2665	-0.79536	0.24718	-3.21774	0.00129205	0.00314554
VIT_200s0207g00210	23124	-8.86766	0.883117	-10.0413	NA	NA
VIT_200s0207g00220	463.005	0.165516	0.738967	0.223983	0.822771	0.863507
VIT_200s0207g00230	624.469	-0.54665	0.161493	-3.38498	0.000711845	0.00182643
VIT_200s0207g00240	1747.75	1.04942	0.129671	8.09297	5.82261e-16	6.31372e-15
VIT_200s0207g00250	41.7662	-2.37045	0.875513	-2.7075	0.00677918	0.0142152
VIT_200s0207g00260	48.9416	-1.7948	0.556165	-3.22709	0.00125054	0.00305347
VIT_200s0207g00270	613.209	-1.4399	0.294015	-4.89736	9.71311e-07	3.90533e-06
VIT_200s0207g00280	1515.36	-0.56526	0.0937429	-6.0299	1.64065e-09	9.2397e-09
VIT_200s0207g00300	11.1913	1.68822	1.30109	1.29755	0.194442	0.274741
VIT_200s0208g00020	2.63437	-0.40733	1.46451	-0.278133	0.78091	0.833762
VIT_200s0208g00030	2.63759	-0.128243	1.05068	-0.122057	0.902854	0.926711
VIT_200s0208g00050	9.59128	4.52608	1.18403	3.8226	0.00013205	0.000387583
VIT_200s0208g00075	1.74332	2.7712	1.88949	1.46664	0.142475	0.210561
VIT_200s0208g00100	0.364423	1.6049	3.99753	0.401474	0.688072	0.758745
VIT_200s0208g00130	1.62528	0.480596	1.40072	0.343107	0.731518	0.793386
VIT_200s0211g00010	409.033	-0.616586	0.700338	-0.880413	0.378636	0.476803
VIT_200s0211g00030	947.769	6.15332	0.586343	10.4944	9.16603e-26	2.07694e-24
VIT_200s0211g00050	112.953	0.380656	0.178639	2.13087	0.0330998	0.058915
VIT_200s0211g00060	2018.6	-0.0196269	0.122643	-0.160033	0.872855	0.903362
VIT_200s0211g00070	265.659	-11.9015	1.78847	-6.65457	2.84134e-11	1.90529e-10
VIT_200s0211g00080	122.099	-1.25083	0.525228	-2.38149	0.0172427	0.0329576
VIT_200s0211g00090	194.436	-10.489	1.71782	-6.10602	1.02148e-09	5.89538e-09
VIT_200s0211g00100	40.7152	-8.2397	1.44788	-5.69089	1.26378e-08	6.41314e-08
VIT_200s0211g00120	4116.61	-9.45081	1.03296	-9.14923	NA	NA
VIT_200s0211g00130	71.3666	-8.15311	1.47918	-5.51191	3.54968e-08	1.70126e-07
VIT_200s0211g00140	6.72912	5.80602	1.57204	3.69331	0.000221352	0.000623163
VIT_200s0211g00150	4.54091	3.19809	1.33419	2.39702	0.0165288	0.031759
VIT_200s0211g00155	9.46492	6.29857	1.34045	4.69886	2.61621e-06	9.90458e-06
VIT_200s0211g00160	276.865	-9.50773	1.53445	-6.19617	NA	NA
VIT_200s0211g00170	98.4847	-8.62117	1.23943	-6.95574	3.50718e-12	2.58383e-11
VIT_200s0211g00180	2.14045	2.18152	1.84333	1.18346	0.236625	0.323283
VIT_200s0211g00190	4.53535	5.23742	1.44228	3.63134	0.000281952	0.000778213
VIT_200s0213g00010	2.28562	1.1493	1.61311	0.712473	0.476172	0.570614
VIT_200s0213g00020	5.97286	1.13391	0.770597	1.47147	0.141163	0.208942
VIT_200s0213g00040	14.2634	1.61223	0.626463	2.57354	0.0100664	0.0203185
VIT_200s0213g00060	33.4082	0.565358	0.501735	1.12681	0.259825	0.349302
VIT_200s0213g00090	30.4421	0.390594	0.362176	1.07846	0.280827	0.372444
VIT_200s0213g00100	39.2901	1.48154	0.503289	2.94371	0.00324305	0.00729204
VIT_200s0214g00010	2.1069	-2.85045	1.91146	-1.49124	0.135898	0.202286
VIT_200s0214g00020	3.9823	-4.79625	1.48151	-3.2374	0.00120625	0.0029564
VIT_200s0214g00040	23.1603	-5.12057	0.93152	-5.497	3.86301e-08	1.84094e-07
VIT_200s0214g00060	318.531	0.95427	0.284041	3.35963	0.000780481	0.00198727
VIT_200s0214g00090	47.3939	0.221069	0.29489	0.749666	0.453456	0.550664
VIT_200s0214g00120	5.58804	1.30438	0.824157	1.58268	0.113494	0.173334
VIT_200s0214g00130	197.121	-1.38481	1.11238	-1.2449	NA	NA
VIT_200s0214g00150	275.455	0.336478	0.624763	0.538568	0.590185	0.676358
VIT_200s0214g00160	769.737	-2.31206	0.752592	-3.07213	0.00212535	0.00495724
VIT_200s0214g00170	0.901077	1.07371	2.78817	0.385095	0.700167	0.768372
VIT_200s0215g00010	60.8734	4.343	0.522401	8.31353	9.28971e-17	1.07971e-15
VIT_200s0215g00020	402.853	0.680431	0.166224	4.09346	4.24982e-05	0.000135133
VIT_200s0215g00030	911.069	-0.469019	0.087465	-5.36236	8.21413e-08	3.76506e-07
VIT_200s0215g00040	1794.21	-0.514445	0.275211	-1.86928	0.0615843	0.101955
VIT_200s0215g00050	913.115	-0.625502	0.307248	-2.03582	0.0417685	0.0726184
VIT_200s0215g00070	350.624	-0.281446	0.146276	-1.92408	0.0543445	0.091415
VIT_200s0215g00080	3.14757	1.34694	1.13785	1.18375	0.236512	0.323162
VIT_200s0215g00083	54.336	2.1478	0.32706	6.567	5.13374e-11	3.36287e-10
VIT_200s0215g00086	50.9379	1.85957	0.381248	4.87759	1.0739e-06	4.29924e-06
VIT_200s0215g00090	533.737	-0.197583	0.175099	-1.12841	0.259147	0.348481
VIT_200s0215g00110	1152.96	-0.0860294	0.0772425	-1.11376	0.265383	0.355619
VIT_200s0216g00020	2393.6	-1.30964	0.440518	-2.97295	0.00294952	0.00668743
VIT_200s0216g00030	958.212	0.917728	0.240436	3.81694	0.000135117	0.00039587
VIT_200s0216g00040	393.053	-0.0852575	0.348862	-0.244388	0.806931	0.852605
VIT_200s0216g00060	212.79	1.84888	1.31847	1.40229	0.16083	0.233724
VIT_200s0216g00070	207.486	-0.51349	0.3609	-1.4228	0.154793	0.226263
VIT_200s0218g00010	158.305	-0.370547	0.377682	-0.981106	0.32654	0.422534
VIT_200s0218g00030	242.883	0.551436	0.165593	3.33007	0.000868232	0.00218747
VIT_200s0218g00040	22.0781	-7.31335	1.38234	-5.29057	1.21936e-07	5.49062e-07
VIT_200s0218g00050	775.093	0.250516	0.441	0.568065	0.569991	0.657438
VIT_200s0218g00060	55.2851	0.454251	0.270162	1.68141	0.0926841	0.14536
VIT_200s0218g00070	1182.33	0.81334	0.171679	4.73757	2.163e-06	8.28387e-06
VIT_200s0218g00075	102.133	0.00736445	0.273854	0.0268919	0.978546	0.984656
VIT_200s0218g00080	14.2015	-0.129022	0.772224	-0.167078	0.867309	0.898729
VIT_200s0218g00090	432.233	-0.161871	0.235157	-0.688354	0.49123	0.585045
VIT_200s0218g00100	139.439	-9.1624	1.84876	-4.95596	7.19728e-07	2.94422e-06
VIT_200s0218g00110	322.882	-1.282	0.40189	-3.18992	0.00142314	0.00343244
VIT_200s0218g00120	56.991	0.642871	0.271547	2.36744	0.0179116	0.0340959
VIT_200s0218g00130	86.1661	4.1305	0.633191	6.52331	6.87742e-11	4.45247e-10
VIT_200s0218g00140	250.112	1.01708	0.948642	1.07214	0.283657	0.375643
VIT_200s0218g00150	158.273	-0.281359	0.791006	-0.355698	0.722067	0.785676
VIT_200s0218g00160	6.19815	0.668094	0.877393	0.761454	0.446386	0.543599
VIT_200s0218g00170	66.3001	-6.00025	0.625623	-9.59083	8.73782e-22	1.51101e-20
VIT_200s0218g00180	7.70179	0.70289	0.675162	1.04107	0.297843	0.39119
VIT_200s0218g00190	37.9159	-9.07921	1.5531	-5.84585	5.03993e-09	2.67748e-08
VIT_200s0218g00200	13.4099	-6.59402	1.33105	-4.95398	7.27096e-07	2.97203e-06
VIT_200s0218g00220	46.5259	-4.79941	0.752348	-6.37923	1.77976e-10	1.10447e-09
VIT_200s0220g00010	336.462	1.0089	0.136967	7.36601	1.75808e-13	1.48982e-12
VIT_200s0220g00020	422.783	0.546364	0.220376	2.47924	0.0131663	0.0258761
VIT_200s0220g00030	1247.57	0.352889	0.358569	0.984159	0.325037	0.420903
VIT_200s0220g00050	52.7171	0.91154	0.26804	3.40076	0.000671994	0.00173289
VIT_200s0220g00060	471.344	0.597849	0.196674	3.0398	0.00236733	0.00547171
VIT_200s0220g00070	518.305	-2.85059	0.352845	-8.07887	6.5371e-16	7.05357e-15
VIT_200s0220g00080	3779.75	-0.224657	0.2971	-0.756165	0.44955	0.546493
VIT_200s0220g00090	355.277	-0.213391	0.182785	-1.16745	0.24303	0.330509
VIT_200s0220g00100	222.799	-0.115286	0.152435	-0.756294	0.449473	0.546447
VIT_200s0220g00110	593.625	-0.510876	0.571799	-0.893454	0.371614	0.469436
VIT_200s0220g00120	2151.55	-1.14526	0.226508	-5.05616	4.2778e-07	1.79647e-06
VIT_200s0220g00130	779.399	-0.14613	0.518788	-0.281676	0.778192	0.832675
VIT_200s0220g00140	5.19958	5.43454	2.00066	2.71637	0.00660014	0.0138721
VIT_200s0220g00150	7.69487	-0.982235	0.800398	-1.22718	0.219754	0.303881
VIT_200s0220g00160	1358.14	-0.0721502	0.146733	-0.49171	0.622925	0.703941
VIT_200s0220g00180	486.013	-1.8551	0.427209	-4.34237	1.40953e-05	4.84432e-05
VIT_200s0222g00010	52.0581	-0.999002	0.322886	-3.09398	0.00197492	0.00463418
VIT_200s0222g00020	21.8157	-0.161451	0.754384	-0.214017	0.830534	0.869962
VIT_200s0222g00030	45.8451	-0.403275	0.436769	-0.923313	0.355844	0.453582
VIT_200s0222g00080	19.5416	-1.28549	0.864695	-1.48664	0.137111	0.203871
VIT_200s0222g00090	11.8883	0.718998	1.04266	0.689578	0.49046	0.584514
VIT_200s0222g00100	185.599	-0.6051	0.201372	-3.00489	0.0026568	0.00608249
VIT_200s0225g00010	892.828	-1.76538	0.77408	-2.28062	0.0225712	0.0419905
VIT_200s0225g00020	4351.36	-0.340587	0.325733	-1.0456	0.295745	0.388845
VIT_200s0225g00030	39.4882	0.314404	0.388144	0.810021	0.417928	0.515277
VIT_200s0225g00040	17.8704	0.315382	0.559928	0.563255	0.573261	0.660624
VIT_200s0225g00050	276.351	-2.43682	0.601498	-4.05125	5.09443e-05	0.000159825
VIT_200s0225g00060	67.7799	0.355328	1.03201	0.344307	0.730615	0.792737
VIT_200s0225g00070	194.478	-8.60322	1.23549	-6.96338	3.32201e-12	2.45505e-11
VIT_200s0225g00080	73.7371	-6.86512	0.694497	-9.88503	4.83413e-23	9.17464e-22
VIT_200s0225g00090	1477.75	-2.64341	0.186852	-14.1471	1.94742e-45	1.19402e-43
VIT_200s0225g00100	245.547	1.10903	0.438089	2.53152	0.0113569	0.0226617
VIT_200s0225g00110	710.61	0.490705	0.224066	2.19	0.0285241	0.0516453
VIT_200s0225g00120	216.316	0.405655	0.249371	1.62671	0.103798	0.16034
VIT_200s0225g00130	10518.9	-3.47409	0.748834	-4.63933	3.49535e-06	1.30471e-05
VIT_200s0225g00140	316.925	-0.0822821	0.166882	-0.493055	0.621973	0.703049
VIT_200s0225g00150	1074.96	0.850083	0.36495	2.32931	0.0198424	0.0374026
VIT_200s0225g00160	42.847	1.96232	0.893371	2.19654	0.0280534	0.0508816
VIT_200s0225g00170	7.999	1.06452	0.632914	1.68193	0.092583	0.145219
VIT_200s0225g00180	5.56851	-0.404253	0.875005	-0.462001	0.644081	0.723207
VIT_200s0225g00200	52.2023	0.372396	0.31654	1.17646	0.239412	0.326423
VIT_200s0225g00210	4.6871	4.27592	1.40192	3.05005	0.00228807	0.00530354
VIT_200s0225g00220	2485.39	-0.295129	0.262152	-1.1258	0.260252	0.349762
VIT_200s0225g00225	21.6823	-2.81668	0.594239	-4.73998	2.1374e-06	8.19063e-06
VIT_200s0225g00230	2.07457	-3.8256	1.89029	-2.02382	0.0429887	0.0744664
VIT_200s0226g00020	750.84	0.300188	0.105622	2.84209	0.0044819	0.00978874
VIT_200s0226g00030	4738.67	7.32422	0.767324	9.54514	1.35918e-21	2.32703e-20
VIT_200s0226g00040	374.617	-0.0203312	0.33183	-0.06127	0.951144	0.964431
VIT_200s0226g00045	9.67894	-2.11459	1.28303	-1.64812	0.099329	0.154388
VIT_200s0226g00050	7.99378	-6.85599	2.71523	-2.52501	0.0115694	0.0230538
VIT_200s0226g00060	416.255	1.36734	0.259102	5.27724	1.31146e-07	5.87789e-07
VIT_200s0226g00070	25.6568	-4.44643	0.732894	-6.06695	1.30365e-09	7.4285e-09
VIT_200s0226g00080	33.2705	1.98368	0.442946	4.47838	7.52122e-06	2.68256e-05
VIT_200s0226g00090	461.807	0.578882	0.367134	1.57676	0.114851	0.175149
VIT_200s0226g00100	53.1137	1.00193	0.400829	2.49964	0.012432	0.0245755
VIT_200s0226g00110	35.9917	0.903316	0.442587	2.04099	0.0412518	0.0718159
VIT_200s0226g00140	33.4749	0.945868	0.395388	2.39225	0.0167453	0.0321294
VIT_200s0226g00150	20.005	0.561375	0.527185	1.06485	0.286942	0.379185
VIT_200s0226g00160	460.15	0.706407	0.107463	6.57351	4.91437e-11	3.22566e-10
VIT_200s0226g00170	5.42438	-3.70772	2.32415	-1.5953	0.110646	0.169445
VIT_200s0227g00010	7.59593	-0.119532	1.16053	-0.102997	0.917965	0.938384
VIT_200s0227g00020	101.962	0.242906	0.360786	0.673269	0.500776	0.593956
VIT_200s0227g00030	184.307	0.613946	0.173176	3.5452	0.000392308	0.00105531
VIT_200s0227g00060	1717.63	0.369973	0.283982	1.30281	0.19264	0.272817
VIT_200s0227g00070	232.518	-0.217432	0.343667	-0.632683	0.526941	0.619519
VIT_200s0227g00080	4.80197	-0.0288618	0.850473	-0.0339361	0.972928	0.980681
VIT_200s0227g00090	274.336	0.0451605	0.468495	0.0963949	0.923207	0.942706
VIT_200s0227g00100	42.0131	0.877288	0.682742	1.28495	0.198811	0.279866
VIT_200s0227g00110	1815.39	0.55099	0.117746	4.67947	2.87619e-06	1.08478e-05
VIT_200s0227g00120	8.5474	1.60394	0.649808	2.46833	0.0135745	0.0266098
VIT_200s0227g00130	352.938	1.67587	0.407437	4.1132	3.9021e-05	0.000124746
VIT_200s0227g00140	846.862	0.0634855	0.496269	0.127926	0.898208	0.923039
VIT_200s0227g00150	28.0041	-3.35516	0.552921	-6.06806	1.29463e-09	7.38357e-09
VIT_200s0227g00160	1056.76	0.353459	0.153388	2.30435	0.0212033	0.0397207
VIT_200s0227g00170	169.585	-0.347932	0.255178	-1.36348	0.17273	0.248413
VIT_200s0227g00180	17.6826	1.01089	0.498358	2.02845	0.0425144	0.0737184
VIT_200s0227g00190	608.138	-0.113043	0.148782	-0.759787	0.447382	0.544354
VIT_200s0227g00200	468.771	-0.38203	0.304874	-1.25307	0.210179	0.293082
VIT_200s0228g00005	2.75656	1.13595	1.6049	0.707804	0.479067	0.573455
VIT_200s0228g00010	0.421944	0.125884	4.03434	0.031203	0.975108	0.981966
VIT_200s0228g00060	82.7374	-8.37021	1.24345	-6.73146	1.67965e-11	1.15514e-10
VIT_200s0228g00070	94.9133	-9.45696	1.46258	-6.46594	1.00673e-10	6.39994e-10
VIT_200s0229g00010	72.1875	1.54934	0.267821	5.78499	7.25153e-09	3.78148e-08
VIT_200s0229g00020	837.201	-0.508542	0.493126	-1.03126	0.302418	0.396279
VIT_200s0229g00030	2424.43	-0.113971	0.161243	-0.706829	0.479673	0.574048
VIT_200s0229g00050	199.233	1.03022	0.186788	5.51547	3.47853e-08	1.66931e-07
VIT_200s0229g00060	1900.96	-0.249047	0.522957	-0.476228	0.633912	0.713942
VIT_200s0229g00070	29.7675	1.4134	0.419021	3.3731	0.000743268	0.00189948
VIT_200s0229g00080	157.986	0.966904	0.584061	1.65549	0.097826	0.152279
VIT_200s0229g00090	4.93928	-6.15354	1.54279	-3.98858	6.64697e-05	0.000204809
VIT_200s0229g00100	466.282	0.468412	0.162936	2.87483	0.00404248	0.00890967
VIT_200s0229g00110	13421.5	-0.509499	0.125817	-4.04954	5.13183e-05	0.000160882
VIT_200s0229g00120	154.295	-0.467278	0.448864	-1.04102	0.297865	0.391198
VIT_200s0229g00130	0.509793	2.0815	2.69991	0.770953	0.440735	0.538176
VIT_200s0229g00140	255.99	-0.13756	0.49817	-0.276131	0.782447	0.834938
VIT_200s0229g00150	12.8599	3.35179	0.748049	4.48071	7.43952e-06	2.6556e-05
VIT_200s0229g00160	305.731	-1.27005	0.251568	-5.04855	4.45183e-07	1.86564e-06
VIT_200s0229g00170	366.674	-0.821016	0.230817	-3.557	0.000375114	0.00101261
VIT_200s0229g00180	458.197	-0.13009	0.125531	-1.03632	0.300052	0.393615
VIT_200s0229g00190	32.426	-3.27354	0.640711	-5.10923	3.23478e-07	1.38183e-06
VIT_200s0229g00200	22.157	1.20911	0.432674	2.79451	0.00519783	0.0111855
VIT_200s0229g00210	22.0883	2.22918	0.605767	3.67992	0.000233308	0.000654065
VIT_200s0230g00020	0.4468	-1.52997	4.03517	-0.379158	0.70457	0.771642
VIT_200s0230g00030	1.28815	2.26301	1.75104	1.29238	0.196226	0.276841
VIT_200s0230g00050	0.531775	0.65132	2.852	0.228373	0.819356	0.861335
VIT_200s0230g00060	2.08872	-0.00294603	1.32363	-0.00222572	0.998224	0.998684
VIT_200s0230g00090	0.780551	-3.53231	3.89812	-0.906158	0.364852	0.462803
VIT_200s0230g00100	7.16375	5.89743	1.34531	4.38368	1.16691e-05	4.05322e-05
VIT_200s0230g00110	0.364423	1.6049	3.99753	0.401474	0.688072	0.758745
VIT_200s0230g00130	1.3949	3.53506	1.9524	1.81062	0.0701997	0.114393
VIT_200s0230g00140	1.48522	3.63004	2.02177	1.79547	0.0725784	0.117717
VIT_200s0231g00020	98.5587	0.59058	0.512734	1.15182	0.249394	0.3377
VIT_200s0231g00040	362.328	-1.54696	0.459275	-3.36826	0.000756429	0.00193043
VIT_200s0231g00050	300.803	0.367023	0.269748	1.36061	0.173636	0.249564
VIT_200s0231g00070	893.602	0.822148	0.286724	2.86739	0.00413878	0.00910574
VIT_200s0231g00080	3.80037	-1.15607	1.07844	-1.07199	0.283727	0.375717
VIT_200s0231g00095	0.604121	-1.96551	2.69435	-0.729493	0.4657	0.562206
VIT_200s0233g00010	118.98	-3.65198	0.808249	-4.51839	6.23126e-06	2.25051e-05
VIT_200s0233g00020	696.781	-1.12237	0.306969	-3.65631	0.000255871	0.000712491
VIT_200s0233g00030	342.758	-0.240997	0.184852	-1.30373	0.192326	0.272461
VIT_200s0233g00050	241.916	-2.09082	0.208697	-10.0185	1.26467e-23	2.50225e-22
VIT_200s0233g00051	1.84971	1.92488	1.63314	1.17864	0.238543	0.325384
VIT_200s0233g00060	434.218	0.167535	0.124099	1.35001	0.177014	0.253748
VIT_200s0233g00080	3.55671	-4.72388	1.63815	-2.88366	0.00393086	0.00868717
VIT_200s0233g00090	5.07352	-5.21878	2.15614	-2.42043	0.0155022	0.029996
VIT_200s0233g00100	250.251	8.67267	0.868577	9.98493	1.77432e-23	3.46331e-22
VIT_200s0233g00120	6.56938	5.77146	1.39565	4.13531	3.54471e-05	0.000114232
VIT_200s0233g00130	16.2175	2.44961	0.581589	4.21192	2.5321e-05	8.3542e-05
VIT_200s0233g00170	1.26843	3.3986	2.41005	1.41018	0.158486	0.230832
VIT_200s0233g00180	160.17	0.142277	0.430878	0.330203	0.741246	0.801535
VIT_200s0233g00190	275.055	-0.322173	0.35416	-0.909683	0.36299	0.460977
VIT_200s0238g00020	366.161	-1.03326	0.761524	-1.35684	0.174833	0.251064
VIT_200s0238g00040	159.065	0.760515	1.12039	0.678795	0.497268	0.590656
VIT_200s0238g00060	748.218	1.64915	0.935329	1.76318	0.0778707	0.12511
VIT_200s0238g00070	18.5399	7.26953	1.33224	5.45664	4.85237e-08	2.28608e-07
VIT_200s0238g00080	8.43286	4.32292	1.1674	3.70305	0.000213026	0.000601347
VIT_200s0238g00090	53.8455	-23.5786	3.90796	-6.03347	NA	NA
VIT_200s0238g00120	22.4575	-0.637107	0.792031	-0.804397	0.421168	0.518371
VIT_200s0238g00130	344.033	-1.25173	0.246762	-5.0726	3.92413e-07	1.65649e-06
VIT_200s0239g00070	0.754837	-2.34701	2.50736	-0.936048	0.349248	0.446223
VIT_200s0239g00130	2.04144	4.08394	1.88905	2.1619	0.0306256	0.0550261
VIT_200s0239g00140	0.638526	2.40611	2.52033	0.954678	0.339741	0.436752
VIT_200s0240g00050	0.732426	-1.13416	2.08404	-0.544211	0.586296	0.672938
VIT_200s0245g00010	3.32266	-3.637	1.82889	-1.98864	0.0467413	0.0801043
VIT_200s0245g00030	0.328955	-2.49175	4.03517	-0.617508	0.5369	0.628167
VIT_200s0245g00050	1009.84	-1.06946	0.149173	-7.16928	7.53941e-13	6.01537e-12
VIT_200s0245g00060	72.9287	1.13828	0.264783	4.29893	1.71622e-05	5.82027e-05
VIT_200s0245g00070	468.199	1.35326	0.159279	8.49617	1.95947e-17	2.40849e-16
VIT_200s0246g00010	9264.11	1.25672	0.231482	5.42901	5.66684e-08	2.64968e-07
VIT_200s0246g00020	15.505	-2.4275	1.56841	-1.54774	0.121684	0.183945
VIT_200s0246g00040	413.18	2.16211	0.243463	8.88064	6.64753e-19	9.24354e-18
VIT_200s0246g00050	18734.8	0.815378	0.160084	5.09344	3.51627e-07	1.49595e-06
VIT_200s0246g00060	6184.47	0.975207	0.171591	5.68331	1.3211e-08	6.69621e-08
VIT_200s0246g00070	7015.17	1.64959	0.525899	3.1367	0.00170861	0.0040638
VIT_200s0246g00080	10135.2	1.08452	0.158228	6.85413	7.17493e-12	5.1209e-11
VIT_200s0246g00090	3522.13	0.884425	0.198723	4.45054	8.5655e-06	3.03467e-05
VIT_200s0246g00100	21.6537	0.791588	0.453535	1.74538	0.0809195	0.129275
VIT_200s0246g00110	3227.91	0.837906	0.162896	5.14382	2.69206e-07	1.16181e-06
VIT_200s0246g00115	18.2617	1.52988	0.469366	3.25946	0.00111624	0.00275549
VIT_200s0246g00120	4229.83	1.50431	0.15194	9.90068	4.13447e-23	7.89854e-22
VIT_200s0246g00130	108.796	2.40353	0.338587	7.09871	1.25926e-12	9.75729e-12
VIT_200s0246g00140	5123.5	-1.60174	0.702999	-2.27843	0.0227008	0.0422044
VIT_200s0246g00150	1753.97	-0.563157	0.470599	-1.19668	0.231431	0.317268
VIT_200s0246g00160	3391.57	-2.02629	0.550162	-3.68308	0.000230435	0.000646568
VIT_200s0246g00170	16018.5	-3.99	0.708885	-5.62855	1.81729e-08	9.05102e-08
VIT_200s0246g00180	12200.8	-3.3875	0.772731	-4.3838	1.16628e-05	4.05157e-05
VIT_200s0246g00190	19648.5	-3.65669	0.752906	-4.85678	1.19313e-06	4.74084e-06
VIT_200s0246g00200	50821.6	-3.69912	0.806615	-4.58597	4.51875e-06	1.66289e-05
VIT_200s0246g00210	12593.3	0.897534	0.103121	8.7037	3.2123e-18	4.21481e-17
VIT_200s0246g00220	25844.3	1.1217	0.310022	3.61813	0.000296735	0.000815819
VIT_200s0246g00230	28014.9	1.08313	0.132441	8.17816	2.88211e-16	3.22187e-15
VIT_200s0246g00240	9214.2	0.202955	0.149633	1.35635	0.174987	0.251247
VIT_200s0250g00020	1661.35	-0.636271	0.0699721	-9.09321	9.61606e-20	1.42697e-18
VIT_200s0250g00030	657.657	0.262189	0.117788	2.22593	0.0260187	0.0476064
VIT_200s0250g00040	377.778	0.101616	0.186384	0.545198	0.585618	0.672552
VIT_200s0250g00050	2.58326	-5.21963	1.78498	-2.92419	0.00345355	0.00772255
VIT_200s0250g00070	42.6572	2.33823	0.593043	3.94277	8.05467e-05	0.000244625
VIT_200s0250g00080	29.1142	1.87426	0.603641	3.10492	0.0019033	0.00448509
VIT_200s0250g00085	0.493157	2.0387	3.97416	0.512988	0.60796	0.691226
VIT_200s0250g00090	10.4327	0.166092	1.1029	0.150595	0.880295	0.90887
VIT_200s0252g00010	576.543	0.6156	0.152487	4.03707	5.41219e-05	0.000169041
VIT_200s0252g00020	97.1926	-0.640746	0.589087	-1.08769	0.27673	0.367917
VIT_200s0252g00030	884.028	-0.136601	0.10898	-1.25345	0.210043	0.29291
VIT_200s0252g00040	6.31226	-0.0850553	0.707237	-0.120264	0.904274	0.9277
VIT_200s0252g00050	361.489	0.677776	0.26052	2.60163	0.0092783	0.018865
VIT_200s0252g00060	1162.95	0.926378	0.174312	5.3145	1.06953e-07	4.8461e-07
VIT_200s0252g00070	4791.51	-0.205873	0.335269	-0.614053	0.53918	0.630071
VIT_200s0252g00080	0.308037	-2.42949	4.03839	-0.601598	0.547442	0.636864
VIT_200s0252g00110	75.992	-8.21223	1.73321	-4.73815	2.15674e-06	8.26233e-06
VIT_200s0252g00120	0.636992	-3.24495	3.92038	-0.827713	0.407833	0.505709
VIT_200s0252g00130	3320.2	0.0152253	0.301138	0.0505591	0.959677	0.970908
VIT_200s0253g00010	4.64669	2.21217	1.11816	1.97842	0.0478819	0.0818007
VIT_200s0253g00020	9.27285	-0.336371	1.48587	-0.226379	0.820907	0.862374
VIT_200s0253g00030	0.851129	-0.419114	2.7788	-0.150825	0.880114	0.908781
VIT_200s0253g00040	710.383	-0.724256	0.322438	-2.24619	0.0246919	0.045494
VIT_200s0253g00050	67.4879	6.16857	1.15916	5.3216	1.0286e-07	4.67117e-07
VIT_200s0253g00060	437.051	-11.6578	1.45728	-7.99966	1.24759e-15	1.30718e-14
VIT_200s0253g00070	906.752	0.216834	0.101341	2.13964	0.0323835	0.0577939
VIT_200s0253g00080	11.1192	-6.3564	2.20585	-2.88161	0.00395652	0.00873621
VIT_200s0253g00090	48.5506	-2.3304	1.18968	-1.95884	0.050131	0.0851019
VIT_200s0253g00100	4.20642	-4.94518	2.2292	-2.21836	0.0265302	0.048429
VIT_200s0253g00110	36.9265	-0.033787	0.829708	-0.0407216	0.967518	0.976966
VIT_200s0253g00140	119.593	-7.07212	0.913276	-7.74368	9.65767e-15	9.25559e-14
VIT_200s0253g00145	1.25307	-4.20713	3.48754	-1.20633	0.22769	0.313048
VIT_200s0253g00150	140.907	-8.11503	0.785958	-10.325	5.43146e-25	1.18339e-23
VIT_200s0253g00160	1.35187	0.702608	1.96808	0.357002	0.72109	0.784913
VIT_200s0253g00170	6.24279	4.70029	1.39988	3.35765	0.000786092	0.00200078
VIT_200s0253g00180	52.835	1.8019	0.323636	5.5677	2.5813e-08	1.26245e-07
VIT_200s0254g00010	1.10567	-1.82751	2.69375	-0.678427	0.497501	0.590825
VIT_200s0254g00015	19.991	0.272112	0.42844	0.635123	0.525348	0.617842
VIT_200s0254g00025	0.643611	0.0152657	4.04441	0.00377452	0.996988	0.997792
VIT_200s0254g00030	4.76601	-0.643006	0.800874	-0.80288	0.422044	0.519319
VIT_200s0254g00040	7.52121	-0.767885	0.650298	-1.18082	0.237674	0.324393
VIT_200s0256g00010	73.9268	-6.8681	0.917924	-7.48221	7.30851e-14	6.40152e-13
VIT_200s0256g00020	84.9222	-7.82767	1.13051	-6.92403	4.3898e-12	3.19791e-11
VIT_200s0256g00030	3.62303	-3.15641	1.86501	-1.69244	0.0905619	0.142384
VIT_200s0256g00040	0.822388	-3.60011	3.98121	-0.904276	0.365849	0.463591
VIT_200s0256g00050	4.0792	-5.85785	3.92267	-1.49333	0.135351	0.201552
VIT_200s0256g00105	3.58713	-5.70484	3.14136	-1.81604	0.069364	0.113237
VIT_200s0256g00110	1.4803	-4.43376	3.94902	-1.12275	0.261544	0.351251
VIT_200s0258g00010	2.45407	-5.12141	3.33695	-1.53476	0.124844	0.188068
VIT_200s0258g00040	48.6634	-8.48074	2.22008	-3.82002	NA	NA
VIT_200s0258g00050	30.3407	-8.76069	2.07253	-4.22705	2.36772e-05	7.85063e-05
VIT_200s0258g00090	17.8623	-7.98518	1.72562	-4.62742	3.70241e-06	1.37825e-05
VIT_200s0258g00100	25.2826	-8.49749	1.49006	-5.70277	1.17875e-08	6.0039e-08
VIT_200s0258g00120	2.28398	0.313758	1.14757	0.273412	0.784537	0.836612
VIT_200s0258g00130	28.6687	1.56113	0.597239	2.61391	0.00895138	0.0182788
VIT_200s0258g00135	4.67423	0.369126	1.1779	0.313376	0.753995	0.812388
VIT_200s0258g00140	19.3441	0.597915	0.982977	0.608269	0.543009	0.633835
VIT_200s0258g00145	8.1085	0.674704	0.646491	1.04364	0.296652	0.389852
VIT_200s0259g00010	1.21689	-3.10497	2.40286	-1.2922	0.196288	0.276899
VIT_200s0259g00020	5.61126	0.797515	0.853575	0.934323	0.350137	0.447183
VIT_200s0259g00025	11.8041	-7.37996	1.42016	-5.19656	2.03015e-07	8.88206e-07
VIT_200s0259g00050	0.263214	1.1228	4.03297	0.278406	0.780701	0.833614
VIT_200s0259g00060	5.31496	1.04374	1.24296	0.839717	0.401067	0.499069
VIT_200s0259g00070	679.488	-2.03247	0.610315	-3.3302	0.000867838	0.00218705
VIT_200s0259g00090	9.59289	-1.86733	1.09618	-1.70349	0.0884766	0.139551
VIT_200s0259g00100	2576.09	-0.921628	0.296223	-3.11126	0.00186288	0.004399
VIT_200s0259g00110	484.599	-4.81436	0.502549	-9.57989	9.71517e-22	1.67543e-20
VIT_200s0259g00120	1908.96	-1.68552	0.155991	-10.8053	3.24966e-27	8.14228e-26
VIT_200s0259g00130	23.4132	-0.213109	0.461872	-0.461403	0.64451	0.723564
VIT_200s0259g00140	110.515	-4.04749	1.14386	-3.53846	NA	NA
VIT_200s0259g00150	147.012	-0.617058	0.196298	-3.14348	0.00166952	0.00397992
VIT_200s0259g00160	445.344	-1.23081	0.17601	-6.99284	2.69377e-12	2.00842e-11
VIT_200s0259g00170	23.1982	-2.31636	0.629189	-3.6815	0.000231864	0.000650368
VIT_200s0259g00180	43.7126	-3.91681	1.06032	-3.694	0.000220754	0.000621612
VIT_200s0259g00190	50.4052	-0.521243	0.345139	-1.51024	0.130982	0.1961
VIT_200s0259g00200	315.939	-0.480864	0.222193	-2.16417	0.0304512	0.0547579
VIT_200s0259g00210	73.2629	3.43696	0.684688	5.01975	5.17388e-07	2.14888e-06
VIT_200s0260g00050	2.95629	-0.786619	1.01517	-0.774865	0.438419	0.536052
VIT_200s0260g00060	1315.91	-0.615909	0.40254	-1.53006	0.126003	0.189495
VIT_200s0260g00070	384.139	0.792545	0.129322	6.12848	8.8721e-10	5.15242e-09
VIT_200s0260g00080	2366.72	0.527374	0.329765	1.59924	0.109767	0.168303
VIT_200s0261g00010	816.75	0.216197	0.258285	0.837048	0.402565	0.500599
VIT_200s0261g00020	59.5319	-1.32183	0.342734	-3.85672	0.000114917	0.000340826
VIT_200s0261g00040	126.785	-3.39578	1.57408	-2.15732	0.0309808	0.0556067
VIT_200s0262g00010	1079.73	2.57013	0.362719	7.08573	1.38317e-12	1.06603e-11
VIT_200s0262g00070	5.03826	-4.17009	1.79563	-2.32236	0.0202137	0.0380283
VIT_200s0262g00080	9.78753	1.78878	1.01342	1.76509	0.077548	0.124684
VIT_200s0262g00090	48.4238	-5.0655	0.64146	-7.89683	2.86079e-15	2.89389e-14
VIT_200s0262g00110	14.7796	3.59158	0.850962	4.22061	2.4364e-05	8.06519e-05
VIT_200s0262g00120	160.755	2.01836	0.888375	2.27197	0.023088	0.0428449
VIT_200s0262g00130	8.35575	0.927968	0.785755	1.18099	0.237607	0.324354
VIT_200s0262g00180	1.70208	1.78224	1.66085	1.07308	0.283233	0.375184
VIT_200s0264g00010	159.456	1.19873	0.647235	1.85209	0.0640136	0.105502
VIT_200s0264g00020	545.333	-0.935822	0.166777	-5.61122	2.00905e-08	9.95848e-08
VIT_200s0264g00030	5001.23	-0.219999	0.106992	-2.05621	0.0397619	0.0694727
VIT_200s0264g00040	970.381	-0.346429	0.129008	-2.68533	0.00724592	0.0151003
VIT_200s0264g00050	490.853	-2.25106	0.938875	-2.39761	0.0165022	0.0317144
VIT_200s0264g00060	150.103	0.335074	0.187606	1.78605	0.0740904	0.119812
VIT_200s0264g00090	30.6589	-6.306	0.94784	-6.65302	2.87132e-11	1.92243e-10
VIT_200s0264g00100	2627.96	-0.502139	0.0688001	-7.29852	2.90946e-13	2.41217e-12
VIT_200s0264g00110	52.3076	0.391449	0.291157	1.34446	0.178799	0.25604
VIT_200s0264g00120	1030.34	0.354743	0.114567	3.09637	0.00195905	0.00460315
VIT_200s0264g00130	411.243	-0.00409628	0.370073	-0.0110688	0.991169	0.994106
VIT_200s0265g00010	458.792	-3.76532	0.404551	-9.30741	1.3099e-20	2.07876e-19
VIT_200s0265g00020	747.051	0.636117	0.119275	5.33318	9.65063e-08	4.39106e-07
VIT_200s0265g00030	102.889	0.388412	0.272946	1.42304	0.154726	0.22619
VIT_200s0265g00040	32.3796	1.02356	0.703984	1.45396	0.145959	0.215051
VIT_200s0265g00050	2446.03	-0.22247	0.0843824	-2.63646	0.00837768	0.0172233
VIT_200s0265g00060	576.34	0.751908	0.356984	2.10628	0.0351804	0.0621976
VIT_200s0265g00070	1142.59	-0.170762	0.493704	-0.345879	0.729434	0.791917
VIT_200s0265g00080	161.74	-0.134044	0.165112	-0.811838	0.416885	0.514258
VIT_200s0265g00090	78.1906	-4.46259	0.810377	-5.50682	3.65383e-08	1.74549e-07
VIT_200s0265g00100	30.9236	0.0410444	0.606664	0.0676559	0.94606	0.960359
VIT_200s0265g00110	9.86681	0.919804	0.900856	1.02103	0.307239	0.401144
VIT_200s0265g00120	350.223	-1.55517	0.171498	-9.06814	1.21061e-19	1.78428e-18
VIT_200s0265g00130	261.47	-0.280616	0.287264	-0.976857	0.32864	0.424618
VIT_200s0265g00140	0.968974	-0.0764962	2.03016	-0.0376799	0.969943	0.97858
VIT_200s0265g00170	272.392	-8.49074	1.3021	-6.52081	6.99308e-11	4.52061e-10
VIT_200s0266g00010	35.4767	-8.99824	2.66109	-3.38141	0.000721137	0.00184882
VIT_200s0266g00020	18.3007	-8.04567	2.63254	-3.05624	0.00224133	0.00520539
VIT_200s0266g00035	4.68618	-6.08958	2.90096	-2.09916	0.0358028	0.0632209
VIT_200s0266g00040	33.7321	-8.92585	2.59269	-3.4427	0.000575934	0.00150332
VIT_200s0266g00070	69.8249	-9.97401	2.61778	-3.8101	0.00013891	0.000405934
VIT_200s0267g00030	318.023	-5.68356	1.27378	-4.46195	8.12175e-06	2.88648e-05
VIT_200s0268g00020	598.069	1.67965	0.427629	3.92781	8.57232e-05	0.000259681
VIT_200s0268g00030	1.15053	1.66722	2.02674	0.822612	0.410729	0.508456
VIT_200s0269g00010	42.4936	-1.1516	0.359153	-3.20644	0.00134389	0.00326275
VIT_200s0269g00020	86.901	-1.83031	0.262615	-6.96956	3.17934e-12	2.35361e-11
VIT_200s0269g00030	55.6468	0.971777	0.288885	3.36389	0.000768516	0.00195948
VIT_200s0269g00040	44.4385	0.707557	0.286751	2.4675	0.013606	0.0266616
VIT_200s0269g00050	9.81203	0.265929	0.583578	0.455687	0.648615	0.727295
VIT_200s0269g00070	6.47695	1.27194	1.00323	1.26785	0.204853	0.286663
VIT_200s0269g00080	40.8194	0.722316	0.289199	2.49765	0.0125021	0.0247045
VIT_200s0269g00100	4.75889	-1.2074	0.837611	-1.44148	0.14945	0.219537
VIT_200s0269g00110	1.76669	-0.743278	1.98125	-0.375156	0.707544	0.773891
VIT_200s0269g00120	2.36813	2.34464	1.55508	1.50772	0.131625	0.196872
VIT_200s0269g00130	2.06277	-0.651408	1.53381	-0.424699	0.671056	0.746516
VIT_200s0269g00135	13.7199	0.356003	0.557665	0.638381	0.523226	0.615818
VIT_200s0269g00140	30.2285	-1.3703	0.506881	-2.70341	0.0068633	0.0143684
VIT_200s0269g00150	49.6814	-1.32959	0.786473	-1.69057	0.0909195	0.142877
VIT_200s0269g00180	1.30098	-0.585354	2.90863	-0.201247	0.840505	0.877431
VIT_200s0270g00020	1.81972	2.81604	1.64138	1.71565	0.0862256	0.136496
VIT_200s0270g00030	102.571	2.22889	0.36709	6.07177	1.26506e-09	7.22618e-09
VIT_200s0270g00040	2.11648	-0.893683	1.182	-0.75608	0.449601	0.546493
VIT_200s0270g00050	934.731	-0.46896	0.157317	-2.98099	0.0028732	0.00652803
VIT_200s0270g00090	69.0053	1.14013	0.245862	4.63726	3.53055e-06	1.3171e-05
VIT_200s0270g00100	300.37	0.15296	0.157974	0.968258	0.332915	0.429312
VIT_200s0270g00110	63.8362	0.34021	0.254774	1.33534	0.181765	0.259616
VIT_200s0270g00120	16.2223	-5.98601	1.56883	-3.81559	0.000135857	0.000397861
VIT_200s0270g00130	12.1455	-6.49223	1.30066	-4.99149	5.99165e-07	2.47003e-06
VIT_200s0271g00010	128.432	-10.8531	2.14068	-5.06995	3.97911e-07	1.67834e-06
VIT_200s0271g00030	53.8842	-9.60647	1.37897	-6.96641	3.25131e-12	2.40348e-11
VIT_200s0271g00040	7.35401	0.331903	0.723923	0.458479	0.646609	0.725451
VIT_200s0271g00050	10.3977	-0.0770428	0.553135	-0.139284	0.889226	0.916085
VIT_200s0271g00060	256.263	-11.8505	1.43003	-8.28684	1.16294e-16	1.34386e-15
VIT_200s0271g00070	115.737	0.256011	0.227393	1.12585	0.260228	0.349754
VIT_200s0271g00080	216.185	0.777159	0.377141	2.06066	0.0393356	0.0688063
VIT_200s0271g00090	111.15	-3.99539	0.32034	-12.4723	1.05672e-35	4.10985e-34
VIT_200s0271g00100	97.3081	-4.1122	0.452702	-9.08368	1.04964e-19	1.55407e-18
VIT_200s0271g00110	52.2132	1.83081	0.542615	3.37405	0.000740717	0.00189399
VIT_200s0273g00020	37.851	-1.56992	0.507387	-3.09413	0.00197389	0.00463259
VIT_200s0274g00005	7.52459	3.62084	1.12528	3.21773	0.00129211	0.00314554
VIT_200s0274g00010	4.73828	-3.59466	1.34395	-2.67469	0.00747986	0.0155394
VIT_200s0274g00040	98.7079	0.553098	0.273465	2.02256	0.0431188	0.0746471
VIT_200s0274g00050	126.787	-4.78245	0.494443	-9.6724	3.94994e-22	6.97813e-21
VIT_200s0274g00060	168.497	-6.56453	0.935088	-7.02022	2.21513e-12	1.66874e-11
VIT_200s0274g00070	110.477	-10.6395	1.39007	-7.65394	1.94911e-14	1.81069e-13
VIT_200s0274g00080	75.6107	1.03676	0.720911	1.43813	0.150398	0.220682
VIT_200s0274g00090	191.524	0.876153	0.690779	1.26836	0.204671	0.28646
VIT_200s0275g00010	7257.35	-6.76177	0.930973	-7.26312	NA	NA
VIT_200s0275g00020	0.509793	2.0815	2.69991	0.770953	0.440735	0.538176
VIT_200s0275g00030	7783.84	0.367381	0.303191	1.21171	0.225622	0.31066
VIT_200s0275g00060	9.54593	-7.08145	1.43551	-4.93307	8.09488e-07	3.29177e-06
VIT_200s0276g00010	6.99737	0.532558	1.08177	0.492302	0.622506	0.703529
VIT_200s0276g00020	33.7777	-0.747317	0.728318	-1.02609	0.304851	0.398566
VIT_200s0276g00040	0.976298	-1.3724	2.13322	-0.643348	0.519998	0.61274
VIT_200s0276g00050	55.6329	-2.04245	0.809796	-2.52218	0.0116631	0.0232246
VIT_200s0276g00060	56.9883	-3.84733	1.30926	-2.93855	0.00329754	0.0074037
VIT_200s0276g00070	0.328955	-2.49175	4.03517	-0.617508	0.5369	0.628167
VIT_200s0276g00080	0.715957	-3.33418	3.99582	-0.834419	0.404045	0.501864
VIT_200s0276g00085	0.482974	-2.91237	4.01646	-0.725109	0.468385	0.563854
VIT_200s0279g00010	1.97481	-0.637315	1.57868	-0.403701	0.686433	0.757896
VIT_200s0279g00030	45.2728	0.619315	0.328112	1.88751	0.0590918	0.0983592
VIT_200s0279g00040	123.612	0.678332	0.184893	3.66879	0.000243701	0.000680786
VIT_200s0279g00050	154.655	0.47364	0.198396	2.38735	0.0169701	0.0324985
VIT_200s0279g00105	12.5378	6.70545	1.27894	5.24298	1.58001e-07	7.00319e-07
VIT_200s0279g00110	50.1451	6.38358	0.88271	7.23181	4.76614e-13	3.87024e-12
VIT_200s0279g00120	14.4975	5.13671	1.1081	4.63562	3.55869e-06	1.32683e-05
VIT_200s0281g00010	26.8722	1.50721	0.890986	1.69162	0.0907188	0.142604
VIT_200s0282g00010	368.272	-1.00283	0.496281	-2.02069	0.043312	0.0749219
VIT_200s0282g00020	721.93	-1.74452	0.551127	-3.16538	0.00154883	0.00371052
VIT_200s0282g00025	228.919	-1.94056	0.60271	-3.21973	0.00128313	0.00312573
VIT_200s0282g00030	96.3511	0.388169	0.224453	1.7294	0.083737	0.133172
VIT_200s0282g00040	212.977	0.217163	0.19823	1.09551	0.273294	0.364234
VIT_200s0282g00050	15.6189	0.472781	0.475215	0.994876	0.319796	0.415106
VIT_200s0283g00010	213.531	2.28456	0.341029	6.69903	2.09812e-11	1.42861e-10
VIT_200s0283g00020	4168.22	0.0146522	0.292549	0.0500844	0.960055	0.971199
VIT_200s0283g00030	2816.7	-0.690614	0.444585	-1.55339	0.12033	0.182252
VIT_200s0283g00060	760.787	-0.562242	0.0999576	-5.6248	1.8572e-08	9.23745e-08
VIT_200s0283g00070	235.662	0.430939	0.172699	2.49531	0.0125847	0.0248414
VIT_200s0285g00010	112.368	1.31362	0.400977	3.27604	0.00105272	0.00261306
VIT_200s0285g00020	121.601	1.17409	0.270885	4.33426	1.46249e-05	5.01244e-05
VIT_200s0285g00030	239.007	1.13787	0.170046	6.69152	2.2086e-11	1.49952e-10
VIT_200s0285g00050	24.234	-0.181705	0.440387	-0.412604	0.679897	0.753359
VIT_200s0285g00060	16.8854	1.61399	0.560243	2.88087	0.00396578	0.00875394
VIT_200s0285g00090	0.364423	1.6049	3.99753	0.401474	0.688072	0.758745
VIT_200s0286g00020	161.95	2.8914	0.349841	8.26492	1.39792e-16	1.60189e-15
VIT_200s0286g00030	39.2479	1.5361	0.461541	3.3282	0.000874097	0.0022005
VIT_200s0286g00040	54.5736	-5.9113	1.02403	-5.77257	7.80709e-09	4.05496e-08
VIT_200s0286g00050	23.3591	-5.91181	1.50523	-3.92752	8.58277e-05	0.000259967
VIT_200s0286g00060	0.907087	1.66816	1.9451	0.857622	0.391101	0.489027
VIT_200s0286g00080	30.9029	6.20837	1.04007	5.96917	2.38463e-09	1.31566e-08
VIT_200s0286g00085	24.0242	-0.708847	0.454012	-1.5613	0.118454	0.179772
VIT_200s0286g00100	4.84182	2.50177	1.39028	1.79947	0.0719442	0.116863
VIT_200s0286g00110	12.5194	-5.54728	1.52365	-3.64079	0.000271805	0.000752285
VIT_200s0286g00130	344.593	-2.02404	0.190277	-10.6373	1.9981e-26	4.74195e-25
VIT_200s0286g00140	1969.42	2.38707	0.846047	2.82144	0.0047808	0.0103668
VIT_200s0287g00010	52.3975	1.19165	0.304214	3.91716	8.95988e-05	0.000270384
VIT_200s0287g00020	382.86	3.48739	0.277792	12.554	3.78025e-36	1.5062e-34
VIT_200s0287g00030	232.432	0.270882	0.164381	1.64788	0.0993763	0.154452
VIT_200s0287g00040	762.632	0.394704	0.23425	1.68497	0.0919946	0.144366
VIT_200s0287g00050	240.711	-0.351642	0.133283	-2.6383	0.00833227	0.0171394
VIT_200s0287g00070	77.1775	-0.0266408	0.272107	-0.0979057	0.922007	0.941814
VIT_200s0287g00080	381.537	-0.144103	0.160257	-0.8992	0.368546	0.466578
VIT_200s0287g00100	0.498905	2.05413	3.97345	0.516964	0.605181	0.688819
VIT_200s0288g00010	0.901077	1.07371	2.78817	0.385095	0.700167	0.768372
VIT_200s0288g00050	0.899501	1.67772	1.94987	0.86043	0.389552	0.487558
VIT_200s0288g00060	24.3495	1.5458	0.572016	2.70237	0.0068847	0.0144075
VIT_200s0288g00070	1.91052	-3.66578	1.74732	-2.09795	0.0359098	0.0633669
VIT_200s0291g00020	150.936	-11.079	1.26136	-8.78335	1.58672e-18	2.14121e-17
VIT_200s0291g00030	125.242	6.41675	0.883182	7.26549	3.71691e-13	3.05248e-12
VIT_200s0291g00050	745.574	-2.97289	0.67455	-4.40722	1.04708e-05	3.6683e-05
VIT_200s0291g00060	1111.59	-5.92051	0.194811	-30.3911	7.19655e-203	2.67897e-199
VIT_200s0291g00070	220.398	0.643782	0.139619	4.61099	4.00757e-06	1.4859e-05
VIT_200s0291g00080	50.1893	0.597874	0.261373	2.28744	0.0221703	0.041345
VIT_200s0291g00090	1987.62	0.795842	0.191312	4.15992	3.18364e-05	0.000103376
VIT_200s0291g00100	722.967	-0.754007	0.554095	-1.36079	0.17358	0.249498
VIT_200s0294g00010	36.3407	-6.59013	1.0064	-6.5482	5.82338e-11	3.79459e-10
VIT_200s0294g00020	25.6262	-7.56099	1.35227	-5.59135	2.25316e-08	1.10989e-07
VIT_200s0294g00040	13.2075	-7.56309	3.41104	-2.21724	0.0266066	0.0485378
VIT_200s0294g00060	0.80147	-3.57063	3.74101	-0.954455	0.339853	0.436854
VIT_200s0294g00080	78.569	-6.94952	0.737968	-9.41709	4.63745e-21	7.66283e-20
VIT_200s0294g00085	12.9817	-6.5316	1.40861	-4.6369	3.53667e-06	1.31919e-05
VIT_200s0294g00090	7.30209	-6.69445	1.56821	-4.26884	1.96496e-05	6.59917e-05
VIT_200s0294g00100	2.89475	-4.26546	2.18553	-1.95168	0.0509762	0.0863903
VIT_200s0299g00010	237.048	0.658787	0.196906	3.3457	0.000820758	0.00207895
VIT_200s0299g00030	975.607	0.0938655	0.133966	0.700668	0.48351	0.577738
VIT_200s0299g00040	70.0452	0.484165	0.29047	1.66684	0.095547	0.149222
VIT_200s0299g00050	76.8245	0.619479	0.252373	2.45462	0.0141036	0.0275412
VIT_200s0299g00060	1176.32	-1.89187	0.206462	-9.1633	5.03322e-20	7.61015e-19
VIT_200s0299g00070	231.207	0.43568	0.172478	2.52601	0.0115367	0.0229923
VIT_200s0299g00080	767.442	1.47432	0.150149	9.81904	9.32254e-23	1.72779e-21
VIT_200s0299g00090	38.7847	2.03242	0.440917	4.60953	4.03585e-06	1.49575e-05
VIT_200s0299g00100	2426.88	2.06522	0.187549	11.0117	3.35773e-28	8.91905e-27
VIT_200s0299g00110	174.157	-1.67564	0.373437	-4.48707	7.22087e-06	2.58357e-05
VIT_200s0301g00020	191.498	0.527604	0.184754	2.8557	0.00429417	0.00941343
VIT_200s0301g00030	1623.75	-0.2171	0.177932	-1.22013	0.222416	0.306993
VIT_200s0301g00040	2820.92	1.74756	0.38883	4.49441	6.97632e-06	2.50088e-05
VIT_200s0301g00050	430.202	-1.45142	0.170799	-8.49787	1.93107e-17	2.3747e-16
VIT_200s0301g00060	35.6724	-3.70153	0.603174	-6.13676	8.42225e-10	4.90319e-09
VIT_200s0301g00070	132.505	-2.37242	0.25736	-9.21831	3.01831e-20	4.6705e-19
VIT_200s0301g00080	172.679	-4.90389	0.545984	-8.98175	2.66491e-19	3.81341e-18
VIT_200s0301g00090	857.049	2.19836	0.295844	7.43081	1.07933e-13	9.31917e-13
VIT_200s0301g00100	246.151	-2.57609	0.297056	-8.67207	4.24333e-18	5.50661e-17
VIT_200s0301g00110	1104.34	-0.526233	0.116392	-4.52123	6.14819e-06	2.22143e-05
VIT_200s0301g00120	7.41518	-5.76987	2.16034	-2.67082	0.00756671	0.0157035
VIT_200s0301g00150	4.98088	-6.17689	2.98218	-2.07127	0.0383338	0.0672298
VIT_200s0301g00160	1.16589	-1.25979	1.83919	-0.68497	0.493363	0.586847
VIT_200s0301g00170	483.221	0.269748	0.194858	1.38433	0.166259	0.2405
VIT_200s0301g00180	129.753	0.501435	0.443949	1.12949	0.258693	0.347941
VIT_200s0301g00190	192.202	-2.91627	0.204581	-14.2549	4.18156e-46	2.65117e-44
VIT_200s0302g00010	98.3353	-0.235619	0.443417	-0.531371	0.595162	0.680386
VIT_200s0302g00020	2994.99	5.2882	0.409628	12.9098	3.96481e-38	1.77517e-36
VIT_200s0302g00030	5.19961	4.42176	1.63777	2.69988	0.00693651	0.0145054
VIT_200s0302g00050	560.702	-0.557507	0.152603	-3.65331	0.000258883	0.000720245
VIT_200s0302g00060	33.1568	-0.330301	0.565282	-0.584312	0.55901	0.647092
VIT_200s0304g00010	582.818	-3.15874	0.382821	-8.25122	1.56786e-16	1.78876e-15
VIT_200s0304g00020	202.944	-1.56409	0.417695	-3.74458	0.000180696	0.000517084
VIT_200s0304g00030	155.828	-0.882889	0.267096	-3.30551	0.000948028	0.00237262
VIT_200s0304g00040	1.60685	-4.48208	2.06053	-2.17521	0.0296146	0.0534084
VIT_200s0304g00050	294.474	0.0457167	0.146402	0.312268	0.754837	0.813127
VIT_200s0304g00060	161.026	6.273	0.808714	7.75676	8.71266e-15	8.39004e-14
VIT_200s0304g00070	897.837	-3.67853	0.636277	-5.78133	7.41122e-09	3.85703e-08
VIT_200s0304g00080	851.495	0.771839	0.285571	2.70279	0.00687596	0.0143915
VIT_200s0309g00010	48.4999	3.63718	0.461872	7.87486	3.41124e-15	3.41885e-14
VIT_200s0309g00020	579.679	1.55362	0.14446	10.7547	5.63401e-27	1.39026e-25
VIT_200s0309g00050	1.41754	-4.38364	3.35301	-1.30737	0.191086	0.270894
VIT_200s0309g00080	1.64858	-2.28473	2.23891	-1.02047	0.307506	0.401453
VIT_200s0309g00090	3.46871	1.51283	1.08966	1.38834	0.165033	0.238966
VIT_200s0313g00010	466.712	-0.305509	1.08869	-0.280622	0.779001	0.833369
VIT_200s0313g00020	397.353	-0.709093	0.401451	-1.76633	0.0773412	0.124382
VIT_200s0313g00030	7845.24	-1.71224	0.148558	-11.5257	9.79187e-31	3.00892e-29
VIT_200s0313g00040	1388.67	-0.250684	0.156692	-1.59985	0.109631	0.168144
VIT_200s0313g00066	741.482	-0.743859	0.375311	-1.98198	0.0474813	0.0812219
VIT_200s0313g00070	187.616	-1.44073	0.260235	-5.53626	3.09005e-08	1.49472e-07
VIT_200s0313g00072	439.369	-0.721593	0.406805	-1.77381	0.076095	0.122718
VIT_200s0313g00080	1909.35	-0.739595	0.437569	-1.69023	0.0909832	0.142968
VIT_200s0316g00010	80.8743	1.60951	0.838291	1.91999	0.0548589	0.0921553
VIT_200s0316g00026	6.4373	-6.5071	2.61062	-2.49255	0.0126828	0.0250124
VIT_200s0316g00029	10.3786	-5.36605	1.85683	-2.88989	0.00385373	0.0085281
VIT_200s0316g00032	1.11997	-4.04745	3.47815	-1.16368	0.244555	0.332201
VIT_200s0316g00035	3.0398	-2.85089	1.35189	-2.10882	0.0349599	0.0618666
VIT_200s0316g00040	0.947448	-2.50641	3.98813	-0.628467	0.529698	0.622004
VIT_200s0317g00010	0.715957	-3.33418	3.99582	-0.834419	0.404045	0.501864
VIT_200s0317g00020	353.274	-12.3105	1.74427	-7.05768	1.69305e-12	1.29188e-11
VIT_200s0317g00030	56.2032	-7.81358	1.19782	-6.52317	6.88345e-11	4.45527e-10
VIT_200s0317g00040	1.13055	0.322972	2.84248	0.113623	0.909536	0.931814
VIT_200s0317g00050	1542.47	1.1465	0.241561	4.74622	2.07252e-06	7.9549e-06
VIT_200s0317g00060	297.002	-1.31185	0.300701	-4.36264	1.285e-05	4.43446e-05
VIT_200s0317g00070	4.59866	-4.19984	1.61722	-2.59695	0.00940553	0.0190954
VIT_200s0317g00080	0.472514	-2.89023	4.01733	-0.719441	0.471869	0.566765
VIT_200s0317g00100	3600.38	0.485503	0.11938	4.06687	4.76493e-05	0.000150138
VIT_200s0317g00110	142.24	0.688973	0.559787	1.23078	0.218406	0.3025
VIT_200s0317g00120	3.93236	-2.48626	1.34731	-1.84535	0.0649865	0.106959
VIT_200s0317g00130	3915.55	0.379811	0.400147	0.94918	0.342529	0.43956
VIT_200s0317g00140	129.364	-2.32438	1.24523	-1.86663	0.0619536	0.102501
VIT_200s0317g00150	242.573	2.27204	0.253437	8.96492	3.10508e-19	4.41902e-18
VIT_200s0319g00010	15.4085	-5.9189	1.448	-4.08764	4.35778e-05	0.000138364
VIT_200s0319g00050	19.0967	2.39817	0.545989	4.39235	1.12134e-05	3.909e-05
VIT_200s0319g00060	57.3857	1.18948	0.403699	2.94645	0.00321442	0.00723703
VIT_200s0319g00070	4.88226	1.09261	0.842384	1.29704	0.194616	0.274972
VIT_200s0322g00010	3.13726	-3.55677	1.77647	-2.00216	0.045268	0.0779278
VIT_200s0322g00020	50.2113	-2.58048	0.452097	-5.70781	1.1444e-08	5.84034e-08
VIT_200s0322g00030	758.808	-0.924951	0.589228	-1.56977	0.116469	0.177296
VIT_200s0322g00040	674.954	0.905946	0.124718	7.26395	3.75953e-13	3.08172e-12
VIT_200s0323g00010	23.308	1.21047	0.564938	2.14267	0.0321398	0.0574258
VIT_200s0323g00020	645.669	0.438681	0.153038	2.86649	0.00415057	0.00912783
VIT_200s0323g00030	2735.62	0.204058	0.192034	1.06261	0.287958	0.380296
VIT_200s0323g00040	1504.32	-2.97763	0.730108	-4.07834	4.5359e-05	0.000143494
VIT_200s0323g00050	881.064	0.148173	0.612484	0.241921	0.808842	0.85345
VIT_200s0323g00060	96.4976	-0.68401	0.728025	-0.939542	0.347452	0.444211
VIT_200s0323g00070	29.7106	2.89117	0.740728	3.90315	9.49481e-05	0.000285535
VIT_200s0323g00073	2.29658	3.00844	1.9678	1.52884	0.126305	0.189829
VIT_200s0323g00076	36.7136	-9.04779	2.59869	-3.48167	0.000498294	0.00131649
VIT_200s0323g00080	2539.41	-2.39264	0.468557	-5.10641	3.28331e-07	1.40113e-06
VIT_200s0323g00100	18.1302	0.602182	1.05603	0.57023	0.568522	0.655975
VIT_200s0324g00010	1134.41	-0.982468	0.141517	-6.9424	3.85489e-12	2.82721e-11
VIT_200s0324g00020	38.037	-1.36557	0.349283	-3.90964	9.24349e-05	0.00027833
VIT_200s0324g00030	40.0206	-7.28917	1.19442	-6.10269	1.04298e-09	6.01169e-09
VIT_200s0324g00040	1037.31	-1.11494	0.318364	-3.5021	0.000461613	0.00122617
VIT_200s0324g00050	54.8414	0.541849	0.890239	0.608656	0.542753	0.633564
VIT_200s0324g00060	17.8506	1.18442	1.05222	1.12564	0.260316	0.349818
VIT_200s0324g00070	737.235	-6.83221	0.616422	-11.0836	1.50609e-28	4.08383e-27
VIT_200s0324g00080	7.90603	-2.12189	1.47399	-1.43955	0.149995	0.220258
VIT_200s0324g00090	8.7343	1.49215	0.879228	1.69711	0.0896759	0.141195
VIT_200s0324g00100	21.0341	-8.25055	1.9793	-4.16841	3.06736e-05	9.98741e-05
VIT_200s0324g00110	155.801	0.0904095	0.526505	0.171716	0.86366	0.895597
VIT_200s0327g00010	13.5233	1.49847	0.529774	2.8285	0.00467664	0.0101612
VIT_200s0327g00020	94.2796	1.48776	0.291353	5.10639	3.28376e-07	1.40113e-06
VIT_200s0332g00010	4187.57	0.768612	0.434274	1.76988	0.076747	0.123563
VIT_200s0332g00030	61.4495	0.409053	0.301697	1.35584	0.175149	0.251449
VIT_200s0332g00040	76.0555	1.3343	0.247502	5.39105	7.00469e-08	3.24091e-07
VIT_200s0332g00045	7885.32	1.00087	0.247947	4.03663	5.42244e-05	0.000169321
VIT_200s0332g00050	340.368	-2.73208	0.932117	-2.93104	0.00337824	0.00756924
VIT_200s0332g00060	14526.6	-3.6119	0.706516	-5.11227	3.18318e-07	1.36113e-06
VIT_200s0332g00070	30.7613	1.03725	0.40291	2.5744	0.0100414	0.0202774
VIT_200s0332g00080	264.996	0.928104	0.192494	4.82148	1.425e-06	5.59313e-06
VIT_200s0332g00090	104.104	0.705282	0.315888	2.2327	0.0255687	0.0468742
VIT_200s0332g00100	132.158	1.88894	0.399287	4.73077	2.23664e-06	8.55083e-06
VIT_200s0332g00110	59269.4	-5.32704	0.746328	-7.13767	9.49267e-13	7.47537e-12
VIT_200s0332g00120	2.39631	1.21409	1.14767	1.05788	0.29011	0.382633
VIT_200s0332g00130	6381.92	0.979135	0.21852	4.48075	7.43808e-06	2.65545e-05
VIT_200s0332g00140	3358.89	0.477812	0.213708	2.23582	0.0253635	0.0465472
VIT_200s0332g00150	420.8	0.325855	0.23095	1.41093	0.158264	0.230613
VIT_200s0332g00160	17089.5	1.26946	0.179807	7.0601	1.66383e-12	1.27107e-11
VIT_200s0332g00170	1948.86	0.602162	0.494905	1.21672	0.22371	0.308419
VIT_200s0333g00010	3.09547	-1.13482	1.27162	-0.892423	0.372166	0.470088
VIT_200s0333g00020	328.242	-0.947451	0.323213	-2.93135	0.00337488	0.00756365
VIT_200s0333g00040	6429.58	3.32125	0.644209	5.15555	2.52889e-07	1.09446e-06
VIT_200s0333g00050	761.092	-13.4202	1.27806	-10.5004	8.59746e-26	1.95321e-24
VIT_200s0333g00060	3183.89	3.75584	0.610553	6.15154	7.67331e-10	4.48622e-09
VIT_200s0333g00070	675.583	0.312185	0.217453	1.43564	0.151104	0.221617
VIT_200s0335g00010	57.1613	-8.70548	1.23141	-7.06952	1.55467e-12	1.19292e-11
VIT_200s0335g00020	24.9847	-7.50776	1.29485	-5.79819	6.70348e-09	3.50973e-08
VIT_200s0335g00080	68.0998	-1.53562	0.550158	-2.79123	0.00525086	0.0112856
VIT_200s0335g00090	46.0122	-1.86232	0.35175	-5.29444	1.19384e-07	5.37753e-07
VIT_200s0337g00010	176.451	1.66315	0.530285	3.13632	0.0017108	0.00406826
VIT_200s0337g00040	312.507	3.64928	0.604161	6.04024	1.53884e-09	8.68889e-09
VIT_200s0337g00060	1105.07	0.465211	0.331327	1.40408	0.160294	0.233062
VIT_200s0337g00070	140.909	1.19208	0.23446	5.08437	3.68855e-07	1.56363e-06
VIT_200s0337g00080	337.727	3.36867	0.312406	10.783	4.14266e-27	1.02711e-25
VIT_200s0337g00090	8.09003	-4.31396	1.02047	-4.22745	2.36359e-05	7.83794e-05
VIT_200s0338g00010	860.645	4.11539	0.184128	22.3507	1.18999e-110	5.63795e-108
VIT_200s0338g00020	467.617	-1.40245	0.248926	-5.63401	1.76063e-08	8.7772e-08
VIT_200s0338g00030	1159.82	1.9143	0.454307	4.21368	2.51242e-05	8.29348e-05
VIT_200s0338g00050	313.025	-0.00301083	0.384694	-0.00782655	0.993755	0.995819
VIT_200s0340g00040	321.924	-2.38741	0.444469	-5.37139	7.81339e-08	3.59529e-07
VIT_200s0340g00050	139.311	1.98237	0.588099	3.37081	0.000749472	0.00191355
VIT_200s0340g00060	42.5786	2.08593	0.856214	2.43623	0.0148413	0.0288414
VIT_200s0340g00070	220.619	0.159325	0.161081	0.989103	0.322613	0.418283
VIT_200s0340g00080	2301.62	0.190993	0.128555	1.48569	0.13736	0.204183
VIT_200s0340g00090	412.08	4.50907	0.2322	19.4189	5.34433e-84	1.35206e-81
VIT_200s0341g00010	776.595	-0.339423	0.191736	-1.77026	0.0766836	0.123484
VIT_200s0341g00020	1457.66	0.221786	0.199806	1.11001	0.266996	0.357247
VIT_200s0341g00030	657.732	-0.238201	0.0946326	-2.51712	0.0118319	0.0235284
VIT_200s0341g00040	402.701	-0.0509719	0.851949	-0.0598297	0.952291	0.965256
VIT_200s0341g00050	499.694	-0.715834	0.612202	-1.16928	0.242292	0.329591
VIT_200s0341g00060	256.158	1.40607	0.225959	6.22268	4.88737e-10	2.91431e-09
VIT_200s0341g00070	140.501	-10.9764	1.38692	-7.91424	2.48759e-15	2.52716e-14
VIT_200s0341g00080	16.447	-7.90565	1.56308	-5.05772	4.24289e-07	1.78267e-06
VIT_200s0342g00020	0.381059	1.66328	3.99397	0.416449	0.677082	0.751154
VIT_200s0342g00030	2.29329	0.724784	1.23144	0.588564	0.556154	0.644677
VIT_200s0342g00035	8.10657	0.581964	0.705388	0.825028	0.409356	0.507203
VIT_200s0342g00045	0.263214	1.1228	4.03297	0.278406	0.780701	0.833614
VIT_200s0344g00020	0.263214	1.1228	4.03297	0.278406	0.780701	0.833614
VIT_200s0346g00040	2.23993	-5.03561	3.09064	-1.62931	0.103247	0.159596
VIT_200s0346g00050	0.67246	-0.0452822	2.78506	-0.0162589	0.987028	0.991212
VIT_200s0346g00060	1.22376	-4.08093	3.96051	-1.03041	0.302819	0.396386
VIT_200s0346g00080	677.685	0.760787	0.466283	1.6316	0.102764	0.159025
VIT_200s0346g00100	0.308037	-2.42949	4.03839	-0.601598	0.547442	0.636864
VIT_200s0346g00110	47.6761	0.0222422	0.69871	0.0318332	0.974605	0.981966
VIT_200s0347g00030	60.57	-4.88768	0.863076	-5.66309	1.48673e-08	7.48046e-08
VIT_200s0347g00040	65.043	0.386671	0.357637	1.08118	0.279616	0.371083
VIT_200s0347g00050	5.90959	-4.49641	1.8519	-2.428	0.0151822	0.0294337
VIT_200s0347g00060	126.469	-1.65962	0.984864	-1.68513	0.0919636	0.144326
VIT_200s0347g00070	49.4209	-0.224637	0.460923	-0.487364	0.626	0.70662
VIT_200s0347g00080	32.157	0.780957	0.480543	1.62515	0.10413	0.160764
VIT_200s0347g00096	6.33559	-0.0944761	0.674618	-0.140044	0.888625	0.915637
VIT_200s0347g00102	0.507554	0.607841	3.99941	0.151983	0.879201	0.908168
VIT_200s0347g00110	99.2291	-0.937713	0.439449	-2.13384	0.0328563	0.0585455
VIT_200s0347g00120	38.1438	-1.27215	0.531787	-2.39222	0.0167466	0.0321295
VIT_200s0349g00020	3575.5	-1.03477	0.593053	-1.74482	0.0810164	0.129406
VIT_200s0349g00040	2.128	-1.34887	1.43965	-0.936942	0.348789	0.445745
VIT_200s0349g00050	24.7715	1.3228	0.736552	1.79593	0.0725054	0.117621
VIT_200s0349g00060	1470.1	0.6133	0.0916383	6.69262	2.19213e-11	1.48912e-10
VIT_200s0352g00020	90.8702	1.18524	0.367761	3.22286	0.00126917	0.0030946
VIT_200s0352g00030	47.2411	1.72944	0.418235	4.13509	3.54811e-05	0.000114313
VIT_200s0353g00020	6.81106	-6.6266	2.74262	-2.41615	0.0156854	0.0302942
VIT_200s0353g00030	0.308037	-2.42949	4.03839	-0.601598	0.547442	0.636864
VIT_200s0353g00050	226.184	0.349702	0.393167	0.889447	0.373763	0.471818
VIT_200s0353g00055	0.919038	0.694159	2.64509	0.262433	0.792988	0.842487
VIT_200s0353g00060	418.452	-1.38741	0.436951	-3.17522	0.00149722	0.0035968
VIT_200s0357g00010	93.8485	-0.968705	0.527533	-1.83629	0.0663143	0.108792
VIT_200s0357g00020	504.997	1.52073	0.25625	5.93455	2.9465e-09	1.61167e-08
VIT_200s0357g00060	141.535	2.63785	0.244584	10.7851	4.04988e-27	1.00602e-25
VIT_200s0357g00070	75.2568	1.80825	0.412335	4.3854	1.15774e-05	4.02459e-05
VIT_200s0357g00080	1621.42	4.79796	0.42098	11.3971	4.32181e-30	1.26537e-28
VIT_200s0357g00090	78.0056	-0.243192	0.803717	-0.302584	0.762207	0.819216
VIT_200s0357g00100	3205.2	-0.461507	0.109436	-4.21714	2.47418e-05	8.17865e-05
VIT_200s0357g00110	158.331	6.32611	0.54488	11.6101	3.66169e-31	1.14821e-29
VIT_200s0357g00120	14.4279	6.90748	1.56833	4.40437	1.06093e-05	3.71434e-05
VIT_200s0357g00130	13.0854	-7.53286	1.86775	-4.03313	5.50399e-05	0.000171523
VIT_200s0358g00010	295.272	2.84816	1.28284	2.22019	0.0264056	0.0482307
VIT_200s0358g00020	13.2003	6.77917	1.27705	5.30844	1.10567e-07	5.00115e-07
VIT_200s0360g00010	1451.4	-0.428534	0.780207	-0.549257	0.582829	0.669932
VIT_200s0360g00030	26.4378	0.500301	0.364681	1.37188	0.170099	0.245212
VIT_200s0360g00040	47.452	0.779308	0.4092	1.90447	0.0568495	0.0950642
VIT_200s0360g00050	960.559	0.805888	0.14035	5.74198	9.35782e-09	4.81814e-08
VIT_200s0361g00010	1.27552	-0.218094	1.45837	-0.149546	0.881123	0.909463
VIT_200s0361g00020	0.767894	1.40218	2.06493	0.679045	0.497109	0.590521
VIT_200s0361g00030	0.23569	0.984398	4.04545	0.243334	0.807746	0.852605
VIT_200s0361g00040	6490.71	-2.43302	1.03658	-2.34715	0.0189174	0.035817
VIT_200s0361g00050	33.862	1.5346	0.463875	3.30823	0.000938882	0.00235176
VIT_200s0361g00060	166.645	-11.2256	1.94564	-5.76962	NA	NA
VIT_200s0361g00080	1400.69	0.349153	0.291926	1.19603	0.231685	0.317565
VIT_200s0361g00090	216.902	-0.0179403	0.300386	-0.0597243	0.952375	0.965304
VIT_200s0361g00100	1259.35	0.153094	0.101637	1.50627	0.131997	0.197336
VIT_200s0361g00110	124.301	0.483791	0.184928	2.6161	0.00889409	0.0181698
VIT_200s0362g00010	11.6324	-7.40939	1.60706	-4.61053	4.0164e-06	1.48875e-05
VIT_200s0366g00010	469.004	0.619602	0.135537	4.57146	4.84346e-06	1.77337e-05
VIT_200s0366g00015	4416.08	0.900438	0.297481	3.02687	0.00247096	0.00568902
VIT_200s0366g00020	151.246	-11.086	2.18432	-5.07528	NA	NA
VIT_200s0367g00010	10.7464	2.66491	0.751064	3.54818	0.000387906	0.001044
VIT_200s0369g00025	5.49284	-6.2563	1.66364	-3.76061	0.000169498	0.000487558
VIT_200s0369g00040	19.5247	6.37184	1.45799	4.37028	1.24086e-05	4.29519e-05
VIT_200s0369g00050	44.1023	0.924909	0.336352	2.74982	0.00596274	0.0126683
VIT_200s0370g00010	379.143	-1.17998	0.138394	-8.52623	1.51189e-17	1.87872e-16
VIT_200s0370g00020	987.836	-1.26132	0.245371	-5.14047	2.74046e-07	1.18171e-06
VIT_200s0370g00030	614.114	0.285055	0.174009	1.63817	0.101387	0.157108
VIT_200s0370g00040	1192.37	0.320605	0.170154	1.8842	0.0595373	0.0989996
VIT_200s0370g00050	1680.41	-0.0757622	0.182031	-0.416206	0.67726	0.751204
VIT_200s0370g00060	212.162	-0.0892656	0.274607	-0.325067	0.74513	0.804867
VIT_200s0370g00070	131.905	-1.41041	0.343229	-4.10922	3.96994e-05	0.000126729
VIT_200s0370g00090	476.13	0.0921887	0.154012	0.598582	0.549452	0.638605
VIT_200s0370g00095	90.0739	-1.31372	0.50664	-2.593	0.00951428	0.0192966
VIT_200s0371g00050	28.3077	-2.98139	1.38359	-2.15482	0.031176	0.0559032
VIT_200s0371g00060	0.647451	-3.26443	4.00009	-0.816088	0.41445	0.511787
VIT_200s0371g00100	516.188	0.945309	0.463436	2.03978	0.041372	0.0719963
VIT_200s0372g00010	52.708	-2.00313	0.632362	-3.1677	0.00153651	0.00368339
VIT_200s0372g00020	18.4158	-8.05446	2.67109	-3.01541	0.00256628	0.00588974
VIT_200s0372g00030	10.132	-7.19587	2.70436	-2.66084	0.00779456	0.016125
VIT_200s0372g00040	100.911	-10.5062	1.86738	-5.62616	1.84269e-08	9.16877e-08
VIT_200s0372g00060	67.1362	-9.91738	2.63247	-3.76733	0.000165003	0.000475942
VIT_200s0372g00070	114.382	-10.685	3.90733	-2.73459	0.00624572	0.0132007
VIT_200s0372g00080	12.4765	-7.4944	2.74117	-2.73402	0.00625668	0.0132195
VIT_200s0372g00100	0.482974	-2.91237	4.01646	-0.725109	0.468385	0.563854
VIT_200s0373g00010	410.254	-2.29774	0.27299	-8.41693	3.86483e-17	4.64332e-16
VIT_200s0373g00020	286.757	3.14216	0.411321	7.63918	2.18611e-14	2.02006e-13
VIT_200s0373g00030	3123.89	2.74808	0.482388	5.69682	1.22062e-08	6.20863e-08
VIT_200s0373g00040	2069.88	0.97256	0.229632	4.23529	2.28255e-05	7.59529e-05
VIT_200s0373g00050	9.47286	0.39367	0.973221	0.404503	0.685843	0.757717
VIT_200s0374g00010	0.64654	2.42525	3.95842	0.612682	0.540087	0.630961
VIT_200s0374g00020	460.458	3.52336	0.865433	4.07121	4.67695e-05	0.000147527
VIT_200s0374g00030	41.8935	1.49449	0.911747	1.63915	0.101181	0.156846
VIT_200s0374g00040	6.6731	3.86037	1.21417	3.17942	0.0014757	0.00354904
VIT_200s0374g00050	302.668	0.266275	0.822146	0.323878	0.74603	0.805438
VIT_200s0375g00010	40.2404	-1.68617	0.517616	-3.25757	0.00112371	0.00277288
VIT_200s0375g00030	695.218	-9.8581	0.736718	-13.3811	7.79772e-41	3.93023e-39
VIT_200s0375g00040	18.6636	-5.19321	1.76267	-2.94621	0.0032169	0.00724136
VIT_200s0375g00050	107.107	-0.671131	0.331147	-2.02668	0.0426947	0.0740113
VIT_200s0375g00060	1.1841	-2.93617	1.97717	-1.48504	0.137534	0.20443
VIT_200s0378g00010	56.4681	-0.52471	0.595557	-0.881042	0.378295	0.476489
VIT_200s0378g00040	117.267	-0.505741	0.230008	-2.19879	0.0278927	0.0506254
VIT_200s0379g00010	86.1282	-0.302967	0.392705	-0.771489	0.440417	0.538166
VIT_200s0379g00020	1640.29	-0.182078	0.0929572	-1.95872	0.050145	0.0851146
VIT_200s0379g00040	176.251	-0.395421	0.224941	-1.75789	0.0787666	0.126308
VIT_200s0379g00050	78.4593	-4.15257	0.769033	-5.39972	6.67433e-08	3.09466e-07
VIT_200s0379g00060	300.167	1.11811	0.213652	5.23336	1.66459e-07	7.3606e-07
VIT_200s0379g00070	1142.46	0.66256	0.205049	3.23123	0.00123259	0.00301529
VIT_200s0380g00020	6.20151	-1.76185	1.1744	-1.50021	0.13356	0.19933
VIT_200s0384g00020	18.5968	0.984597	0.682011	1.44367	0.148832	0.218713
VIT_200s0385g00010	67.1428	-9.91761	2.59439	-3.82271	0.000131995	0.000387463
VIT_200s0385g00020	144.447	-10.0593	2.34981	-4.2809	1.86136e-05	6.27308e-05
VIT_200s0385g00025	55.4622	-9.64329	2.10632	-4.57826	4.68865e-06	1.72129e-05
VIT_200s0386g00010	7.40258	5.94271	1.46144	4.06634	4.77578e-05	0.000150444
VIT_200s0386g00020	1140.23	-0.569754	0.208384	-2.73415	0.0062541	0.0132152
VIT_200s0386g00030	451.521	-0.772869	0.27508	-2.80961	0.0049601	0.0107217
VIT_200s0386g00040	87.0201	-1.21862	1.11924	-1.08879	0.276248	0.367456
VIT_200s0386g00050	3206.93	-12.0512	0.876034	-13.7565	4.65501e-43	2.60301e-41
VIT_200s0386g00060	43.2686	0.843404	0.405994	2.07738	0.0377664	0.0663286
VIT_200s0388g00010	4.42968	-2.25776	1.10249	-2.04787	0.0405731	0.0707395
VIT_200s0388g00020	4.52412	-5.04604	1.71249	-2.94661	0.00321275	0.00723388
VIT_200s0388g00030	22.1265	0.341151	0.77067	0.442668	0.658006	0.735578
VIT_200s0388g00040	27.2881	-8.6257	1.30695	-6.59985	4.11573e-11	2.71926e-10
VIT_200s0388g00050	10.5259	-5.33734	1.26933	-4.20484	2.61264e-05	8.60249e-05
VIT_200s0388g00060	5.32053	-6.2647	1.50405	-4.16521	3.11059e-05	0.000101168
VIT_200s0388g00080	1.31414	-0.784244	1.88157	-0.416802	0.676823	0.751154
VIT_200s0388g00085	1.79869	-2.62107	1.57841	-1.66057	0.0967993	0.150897
VIT_200s0388g00090	4.53562	-5.01629	1.75436	-2.85932	0.00424546	0.00931607
VIT_200s0389g00010	16.6378	0.749534	0.597277	1.25492	0.209508	0.292304
VIT_200s0389g00020	2136.58	0.407649	0.127635	3.19387	0.00140378	0.00339035
VIT_200s0389g00030	834.911	-9.11266	0.542444	-16.7992	2.47163e-63	2.84981e-61
VIT_200s0389g00040	626.774	-12.1777	1.4163	-8.59826	8.0934e-18	1.02577e-16
VIT_200s0391g00010	122.11	-2.1466	0.328161	-6.54129	6.09889e-11	3.96915e-10
VIT_200s0391g00020	648.035	-1.74396	0.873631	-1.99622	0.0459098	0.0788712
VIT_200s0391g00030	24.6946	0.285132	0.465967	0.611915	0.540594	0.631497
VIT_200s0391g00040	2116.09	1.08578	0.149255	7.27468	3.47242e-13	2.86071e-12
VIT_200s0391g00050	118.232	1.11271	0.234346	4.74814	2.05293e-06	7.88549e-06
VIT_200s0391g00060	144.001	-0.0279396	0.186263	-0.150001	0.880764	0.909272
VIT_200s0391g00070	8050.25	-2.81319	0.922382	-3.04992	0.00228906	0.00530537
VIT_200s0392g00010	143.966	0.0453901	0.23962	0.189425	0.849759	0.88473
VIT_200s0392g00030	15.2749	-6.78483	2.02785	-3.34582	0.000820408	0.00207838
VIT_200s0392g00040	0.308037	-2.42949	4.03839	-0.601598	0.547442	0.636864
VIT_200s0392g00050	14.8161	0.905003	0.599294	1.51012	0.131014	0.196131
VIT_200s0392g00060	85.7643	-10.2778	1.21839	-8.43554	3.29673e-17	3.98637e-16
VIT_200s0394g00010	84.4103	-2.21919	0.3756	-5.90838	3.4548e-09	1.8724e-08
VIT_200s0394g00020	353.237	0.125577	0.245819	0.510851	0.609455	0.692624
VIT_200s0394g00030	513.44	-0.807375	0.261962	-3.08203	0.00205597	0.00480781
VIT_200s0394g00040	39.6257	-6.68731	0.987813	-6.76982	1.28946e-11	8.9962e-11
VIT_200s0396g00010	111600	-4.43913	0.895116	-4.95928	NA	NA
VIT_200s0396g00020	17829.1	0.565158	0.257851	2.1918	0.028394	0.0514277
VIT_200s0396g00030	14186.6	0.652739	0.354502	1.84129	0.0655795	0.107781
VIT_200s0396g00040	11.216	1.43953	0.647635	2.22275	0.026233	0.0479671
VIT_200s0396g00050	54846.5	0.997091	0.221785	4.49576	6.93214e-06	2.4871e-05
VIT_200s0396g00060	624.92	1.06462	0.120859	8.80871	1.26599e-18	1.72357e-17
VIT_200s0396g00065	1119.65	0.813006	0.423434	1.92003	0.0548539	0.0921529
VIT_200s0396g00070	124.348	2.58753	0.330343	7.83288	4.76832e-15	4.70477e-14
VIT_200s0397g00010	262.118	-7.68957	0.540424	-14.2288	6.07345e-46	3.83201e-44
VIT_200s0397g00035	15.2538	2.67995	0.630784	4.2486	2.15114e-05	7.17819e-05
VIT_200s0398g00020	16.04	-2.23047	0.555514	-4.01514	5.9411e-05	0.000184345
VIT_200s0398g00030	0.308037	-2.42949	4.03839	-0.601598	0.547442	0.636864
VIT_200s0398g00040	24.7474	5.9106	1.04349	5.66423	1.47686e-08	7.4365e-08
VIT_200s0398g00050	0.756371	2.6532	2.31734	1.14493	0.252238	0.340828
VIT_200s0398g00060	79.5125	0.587501	0.699415	0.839989	0.400915	0.498927
VIT_200s0399g00010	15.0931	-7.75807	3.91105	-1.98363	0.047297	0.0809525
VIT_200s0399g00020	850.749	-6.01725	0.820619	-7.33257	2.25777e-13	1.89356e-12
VIT_200s0399g00030	15.7511	-4.90705	2.42493	-2.02359	0.0430128	0.0745016
VIT_200s0399g00040	14.0297	-1.97774	0.991989	-1.99371	0.046184	0.0792979
VIT_200s0399g00060	250.468	-0.825191	0.298666	-2.76292	0.00572868	0.0122159
VIT_200s0400g00010	2.41046	-1.33273	1.76189	-0.756419	0.449398	0.546398
VIT_200s0400g00020	72.6719	-6.15502	0.698243	-8.81502	1.19668e-18	1.63348e-17
VIT_200s0400g00030	5.18674	-5.26453	1.57319	-3.3464	0.000818671	0.00207499
VIT_200s0404g00010	164.652	-2.55923	0.22404	-11.4231	3.20701e-30	9.44273e-29
VIT_200s0404g00020	1378.32	-1.63196	0.335988	-4.8572	1.19058e-06	4.73291e-06
VIT_200s0404g00030	58.4501	-1.83546	0.352395	-5.20852	1.90356e-07	8.35911e-07
VIT_200s0404g00040	372.48	-0.112281	0.272632	-0.411839	0.680457	0.753374
VIT_200s0404g00050	440.454	-0.817602	0.586681	-1.39361	0.163436	0.23697
VIT_200s0404g00060	754.501	0.467321	0.0947427	4.93253	8.11706e-07	3.29975e-06
VIT_200s0404g00070	180.443	-0.269004	0.14811	-1.81625	0.0693319	0.113192
VIT_200s0404g00080	700.235	-0.210707	0.10369	-2.03209	0.0421446	0.0731551
VIT_200s0404g00100	10.7024	0.217671	0.560146	0.388597	0.697574	0.766235
VIT_200s0406g00010	9.64465	-1.16046	0.615484	-1.88544	0.059371	0.0987734
VIT_200s0407g00010	181.497	-0.511498	0.37473	-1.36498	0.17226	0.247833
VIT_200s0407g00020	253.799	-0.284213	0.322922	-0.880129	0.378789	0.47695
VIT_200s0407g00030	297.182	-0.336471	0.266581	-1.26217	0.206887	0.289102
VIT_200s0407g00040	117.597	1.12913	0.206176	5.47653	4.33758e-08	2.05469e-07
VIT_200s0407g00050	8.26841	0.231954	0.905777	0.256082	0.797887	0.846266
VIT_200s0407g00060	75.9511	-0.209678	0.423939	-0.494596	0.620886	0.702124
VIT_200s0407g00070	241.612	-0.208558	0.156067	-1.33634	0.181438	0.259177
VIT_200s0407g00080	625.886	-0.734671	0.447367	-1.64221	0.100546	0.156001
VIT_200s0408g00005	0.308037	-2.42949	4.03839	-0.601598	0.547442	0.636864
VIT_200s0409g00010	3.25649	-4.45459	1.75977	-2.53134	0.0113627	0.022668
VIT_200s0409g00020	8.70373	1.57782	0.789258	1.99912	0.045595	0.0784235
VIT_200s0409g00040	14.266	1.89682	0.726404	2.61125	0.00902123	0.0184055
VIT_200s0409g00050	1.35146	-3.16722	1.9659	-1.61108	0.107163	0.164883
VIT_200s0409g00070	4.56676	-5.06675	2.16126	-2.34434	0.0190606	0.0360593
VIT_200s0409g00080	0.79101	-3.55329	3.74382	-0.949107	0.342566	0.43956
VIT_200s0410g00030	2.01477	-4.79157	2.05046	-2.33682	0.0194485	0.036708
VIT_200s0411g00010	1.99507	-2.0514	1.55121	-1.32245	0.186018	0.264935
VIT_200s0411g00020	2.12775	-4.95539	3.52041	-1.40762	0.159244	0.231691
VIT_200s0411g00030	1.96327	-4.84058	3.54155	-1.3668	0.171689	0.24709
VIT_200s0411g00050	16.6725	-6.94208	2.17441	-3.19262	0.00140987	0.00340391
VIT_200s0414g00010	22.1521	1.77304	0.931728	1.90296	0.0570458	0.0953557
VIT_200s0414g00020	10.0857	-3.84577	2.19524	-1.75187	0.0797964	0.127715
VIT_200s0414g00030	35.5329	-2.95181	1.15466	-2.55642	0.0105754	0.0212372
VIT_200s0414g00040	2.18917	-2.84574	2.13537	-1.33267	0.18264	0.260708
VIT_200s0414g00050	7.3967	-6.72068	3.25101	-2.06726	0.0387098	0.0677935
VIT_200s0414g00060	4.48713	-5.99692	3.92122	-1.52935	0.126177	0.189687
VIT_200s0415g00020	89.6128	1.11122	0.411441	2.70079	0.00691756	0.0144716
VIT_200s0415g00030	2602.43	0.780953	0.425627	1.83483	0.0665307	0.109097
VIT_200s0415g00040	7743.68	-3.49629	1.29329	-2.70342	NA	NA
VIT_200s0415g00050	3040.37	-0.236831	0.244574	-0.968342	0.332874	0.42928
VIT_200s0415g00060	1145.42	-0.324479	0.246696	-1.31529	0.188411	0.267714
VIT_200s0415g00070	274.227	-1.80255	0.222524	-8.10048	5.4744e-16	5.95127e-15
VIT_200s0415g00080	638.525	-2.01185	0.146325	-13.7492	5.15068e-43	2.87401e-41
VIT_200s0420g00005	22.0237	0.586077	0.612458	0.956926	0.338604	0.435614
VIT_200s0420g00010	2.87543	-4.38355	2.25617	-1.94291	0.0520269	0.087965
VIT_200s0420g00030	9.43503	-6.12081	2.17223	-2.81775	0.00483619	0.0104756
VIT_200s0420g00040	4.83255	-2.62126	1.05638	-2.48135	0.0130885	0.0257423
VIT_200s0421g00005	1.29881	-4.14816	2.35687	-1.76003	0.0784024	0.125817
VIT_200s0421g00040	105.036	-7.10015	0.858573	-8.26971	1.34282e-16	1.54011e-15
VIT_200s0424g00010	11.0829	-7.29092	1.89737	-3.84264	0.00012172	0.000359449
VIT_200s0424g00020	5.44916	-6.25175	1.89786	-3.2941	0.000987382	0.00246354
VIT_200s0425g00030	5.38848	-6.25989	3.28156	-1.9076	0.0564434	0.0945063
VIT_200s0425g00035	2.80892	-3.36327	1.37232	-2.45079	0.0142545	0.0278089
VIT_200s0425g00040	2.26316	-2.15568	1.59615	-1.35055	0.176841	0.253556
VIT_200s0426g00005	1.78535	-2.60988	1.74517	-1.49549	0.134786	0.200861
VIT_200s0426g00010	0.482974	-2.91237	4.01646	-0.725109	0.468385	0.563854
VIT_200s0426g00030	0.509793	2.0815	2.69991	0.770953	0.440735	0.538176
VIT_200s0426g00040	1.19846	1.17013	1.98962	0.588117	0.556454	0.644849
VIT_200s0426g00050	2.5796	0.10915	1.94575	0.0560966	0.955265	0.967442
VIT_200s0426g00070	5.28598	5.45862	1.43484	3.80434	0.000142182	0.000414844
VIT_200s0429g00010	1.96021	-2.20663	1.4674	-1.50377	0.132641	0.198141
VIT_200s0429g00020	13.7926	1.65236	0.71397	2.31433	0.0206497	0.0387729
VIT_200s0429g00025	4.62187	-3.42237	2.00902	-1.7035	0.0884747	0.139551
VIT_200s0429g00030	2906.44	-0.291914	0.216808	-1.34642	0.178168	0.255234
VIT_200s0429g00040	941.907	-10.5502	0.950366	-11.1012	1.23824e-28	3.37865e-27
VIT_200s0432g00010	22.2032	1.84082	0.586979	3.13608	0.00171221	0.00407088
VIT_200s0432g00020	107.541	-0.073323	0.954931	-0.0767835	0.938796	0.954696
VIT_200s0434g00005	0.308037	-2.42949	4.03839	-0.601598	0.547442	0.636864
VIT_200s0434g00010	249.278	2.6693	0.534064	4.99808	5.7903e-07	2.39156e-06
VIT_200s0434g00020	1181.63	-0.789686	0.214059	-3.68911	0.000225039	0.000632928
VIT_200s0434g00060	197.019	0.258388	0.499496	0.517297	0.604949	0.688819
VIT_200s0434g00080	276.293	0.202298	0.163426	1.23786	0.215769	0.299244
VIT_200s0434g00090	137.489	-0.987538	0.531726	-1.85723	0.0632784	0.104494
VIT_200s0437g00010	4.0792	-5.85785	3.92267	-1.49333	0.135351	0.201552
VIT_200s0437g00070	0.535078	0.703723	2.87003	0.245197	0.806304	0.852605
VIT_200s0438g00010	59506	0.534157	0.172749	3.09209	0.00198751	0.00466203
VIT_200s0438g00020	51914.4	0.459878	0.294092	1.56372	0.117883	0.179062
VIT_200s0438g00030	1982.88	1.65771	0.720635	2.30034	0.0214289	0.0401059
VIT_200s0441g00010	376.39	0.29543	0.24535	1.20412	0.228544	0.314087
VIT_200s0441g00020	23.8248	-5.5002	1.81803	-3.02537	0.00248327	0.00571483
VIT_200s0445g00010	419.488	0.173477	0.555872	0.312081	0.754979	0.813213
VIT_200s0445g00020	518.266	-1.64135	0.31856	-5.15241	2.57156e-07	1.11183e-06
VIT_200s0445g00030	162.01	0.725167	0.318993	2.2733	0.0230081	0.0427148
VIT_200s0445g00040	386.547	4.13876	0.313636	13.1961	9.24448e-40	4.49426e-38
VIT_200s0445g00055	9.65223	-1.02423	0.756584	-1.35375	0.175815	0.252307
VIT_200s0445g00060	43.5116	-2.54247	0.812327	-3.12986	0.0017489	0.0041528
VIT_200s0447g00005	69.1018	-0.227384	0.311063	-0.730991	0.464785	0.561741
VIT_200s0448g00010	13.0441	2.98266	0.736568	4.04941	5.13473e-05	0.000160942
VIT_200s0448g00020	58.9749	-1.29082	0.403863	-3.19619	0.00139257	0.00336589
VIT_200s0449g00010	124.953	0.55645	0.444159	1.25282	0.210272	0.293168
VIT_200s0450g00010	3.01992	-5.41544	3.60836	-1.5008	0.133407	0.199147
VIT_200s0454g00010	194.983	-6.19403	0.874961	-7.0792	1.44985e-12	1.11512e-11
VIT_200s0454g00020	58.5364	-8.74977	2.46166	-3.55441	NA	NA
VIT_200s0454g00030	301.861	-10.2086	1.42764	-7.15071	8.63297e-13	6.85012e-12
VIT_200s0454g00040	5.90603	-2.42486	1.29332	-1.87491	0.0608054	0.100806
VIT_200s0455g00010	106.449	-0.587794	0.425632	-1.38099	0.167282	0.241712
VIT_200s0455g00020	1849.75	-0.102916	0.117736	-0.87412	0.382053	0.480457
VIT_200s0455g00030	136.416	0.0745607	0.193012	0.386301	0.699274	0.767713
VIT_200s0455g00040	1839.61	-3.60927	0.217316	-16.6084	6.0617e-62	6.6368e-60
VIT_200s0455g00050	133.125	-0.640219	0.571246	-1.12074	0.262398	0.352289
VIT_200s0456g00020	158.667	-1.67018	0.632978	-2.6386	0.00832486	0.0171269
VIT_200s0456g00030	2.39583	-2.29119	1.46031	-1.56897	0.116654	0.177515
VIT_200s0456g00040	81.0698	0.9883	0.710539	1.39092	0.164251	0.237965
VIT_200s0459g00010	518.605	-0.830642	0.35997	-2.30753	0.0210253	0.0394128
VIT_200s0459g00020	2.02523	-4.79951	2.05475	-2.33581	0.0195011	0.0368017
VIT_200s0459g00030	185.11	-0.188454	0.208344	-0.90453	0.365714	0.463591
VIT_200s0459g00040	15.375	0.589681	0.583071	1.01134	0.311855	0.406255
VIT_200s0462g00010	99.0748	0.425038	0.256599	1.65643	0.0976344	0.152008
VIT_200s0463g00010	763.286	-0.691384	0.135143	-5.11595	3.12172e-07	1.33595e-06
VIT_200s0463g00020	1459.38	-1.16765	0.938757	-1.24382	NA	NA
VIT_200s0463g00025	11.8378	-3.05946	1.56548	-1.95434	0.0506615	0.0859296
VIT_200s0463g00030	23.8512	-1.8942	1.17354	-1.61409	0.106507	0.16397
VIT_200s0463g00040	2.3018	-0.187562	2.18018	-0.0860302	0.931442	0.949417
VIT_200s0463g00050	3.51663	-0.234746	0.988407	-0.2375	0.812269	0.856061
VIT_200s0467g00010	279.376	-0.90507	1.1576	-0.781851	NA	NA
VIT_200s0467g00030	368.007	0.313555	0.45113	0.695043	0.487028	0.581169
VIT_200s0467g00040	56.1333	1.11606	0.307507	3.62938	0.000284104	0.000783821
VIT_200s0469g00010	98.4765	1.72085	0.317799	5.41492	6.13161e-08	2.85674e-07
VIT_200s0469g00020	436.147	-8.77487	1.50421	-5.83353	NA	NA
VIT_200s0469g00040	21.3446	-2.1704	1.4961	-1.45071	0.146861	0.216209
VIT_200s0469g00050	86.7453	-1.07995	0.586277	-1.84205	0.065468	0.107639
VIT_200s0469g00055	3.59588	-3.63912	2.08573	-1.74477	0.0810242	0.12941
VIT_200s0471g00010	433.335	1.38634	0.289081	4.79566	1.62141e-06	6.31549e-06
VIT_200s0471g00020	28.2086	6.90602	1.22906	5.61893	1.92147e-08	9.54433e-08
VIT_200s0471g00030	154.461	-0.563655	0.266201	-2.1174	0.0342258	0.0606953
VIT_200s0471g00040	370.13	-1.1506	0.177562	-6.48003	9.17072e-11	5.84566e-10
VIT_200s0471g00050	254.605	2.57462	0.869199	2.96206	0.00305593	0.00691082
VIT_200s0475g00010	510.117	-3.83576	0.274245	-13.9866	1.88163e-44	1.122e-42
VIT_200s0475g00020	177.125	-1.06739	0.402732	-2.65038	0.00804012	0.0165869
VIT_200s0475g00030	514.413	-0.886514	0.188013	-4.71517	2.41513e-06	9.19542e-06
VIT_200s0475g00040	1286.87	-0.44977	0.192114	-2.34116	0.0192239	0.0363261
VIT_200s0475g00050	384.955	0.501417	0.363248	1.38037	0.167473	0.241947
VIT_200s0476g00020	1.05797	0.171504	1.75625	0.0976534	0.922208	0.941944
VIT_200s0477g00020	0.257466	1.09502	4.03538	0.271354	0.786119	0.83669
VIT_200s0477g00030	197.738	-9.04292	1.03393	-8.74613	2.20798e-18	2.9445e-17
VIT_200s0477g00040	398.394	-2.04774	0.7457	-2.74606	0.00603151	0.0128009
VIT_200s0477g00060	4.11769	-5.92013	1.92966	-3.06796	0.00215527	0.00502163
VIT_200s0477g00070	493.335	-1.86882	0.264419	-7.06763	1.57601e-12	1.20823e-11
VIT_200s0479g00010	370.356	-0.880664	0.169474	-5.19646	2.03114e-07	8.88493e-07
VIT_200s0479g00020	99.0739	-10.481	1.60814	-6.51748	7.1499e-11	4.61397e-10
VIT_200s0480g00010	51.8547	6.33852	0.924905	6.85315	7.22395e-12	5.15449e-11
VIT_200s0480g00020	5.07641	2.99316	1.10345	2.71255	0.00667677	0.0140173
VIT_200s0480g00030	1538.75	-1.76584	1.19061	-1.48314	0.138037	0.205107
VIT_200s0480g00040	1879.17	-2.43535	1.26048	-1.93209	0.0533483	0.089925
VIT_200s0480g00060	69.2383	-6.07678	1.17199	-5.18499	2.16029e-07	9.42139e-07
VIT_200s0480g00070	2424.38	-11.2474	1.11305	-10.1051	5.24524e-24	1.06698e-22
VIT_200s0480g00080	121.142	-10.771	1.51775	-7.09666	1.27806e-12	9.89711e-12
VIT_200s0480g00090	26.6356	-8.6015	1.28629	-6.68707	2.27687e-11	1.54226e-10
VIT_200s0480g00100	84.5941	-10.2544	1.22224	-8.38988	4.86639e-17	5.80093e-16
VIT_200s0482g00015	14.2641	4.04928	0.837298	4.83612	1.32398e-06	5.22572e-06
VIT_200s0483g00010	288.378	-1.32032	0.173128	-7.62626	2.4167e-14	2.22524e-13
VIT_200s0483g00020	291.057	0.290895	0.262897	1.1065	0.268511	0.358776
VIT_200s0483g00030	11.9751	-1.19488	0.653558	-1.82828	0.0675081	0.110512
VIT_200s0483g00040	15.8886	-1.13222	0.472544	-2.396	0.016575	0.0318362
VIT_200s0483g00050	9.75762	2.68993	0.818673	3.28571	0.00101725	0.00253054
VIT_200s0484g00005	15.1746	0.981872	0.556344	1.76486	0.0775866	0.124715
VIT_200s0484g00010	20.8796	-3.12754	1.28711	-2.4299	0.0151031	0.0292998
VIT_200s0484g00020	525.431	2.42897	0.191953	12.654	1.06314e-36	4.41137e-35
VIT_200s0484g00030	267.016	-2.09201	0.522071	-4.00714	6.14574e-05	0.000190265
VIT_200s0484g00040	0.671396	1.10797	2.0915	0.529749	0.596286	0.681218
VIT_200s0485g00010	1.25157	-3.1328	2.33212	-1.34332	0.179167	0.256482
VIT_200s0485g00020	10.118	1.5454	0.595264	2.59617	0.00942702	0.019136
VIT_200s0487g00010	560.649	-0.968413	0.718077	-1.34862	0.177459	0.254344
VIT_200s0487g00020	1.81905	1.48079	1.61874	0.914779	0.360307	0.458285
VIT_200s0487g00030	810.064	-0.26261	0.242253	-1.08403	0.278349	0.369685
VIT_200s0487g00050	535.753	1.19557	0.265601	4.50139	6.75093e-06	2.42509e-05
VIT_200s0490g00010	58.5202	-1.70352	0.454955	-3.74437	0.000180848	0.000517407
VIT_200s0494g00010	252.777	-2.37166	0.721984	-3.28492	0.00102011	0.00253669
VIT_200s0494g00020	254.967	-0.281476	0.28452	-0.989303	0.322515	0.418197
VIT_200s0494g00030	0.523555	2.11918	3.97053	0.533727	0.59353	0.679058
VIT_200s0499g00010	347.309	0.847054	0.220965	3.83344	0.000126364	0.000371983
VIT_200s0499g00020	827.849	-0.596612	1.05069	-0.56783	0.570151	0.65756
VIT_200s0499g00030	1544.37	-0.303158	0.25205	-1.20277	0.229066	0.314671
VIT_200s0499g00040	491.766	3.26668	0.416809	7.83736	4.60108e-15	4.54836e-14
VIT_200s0499g00050	68.2005	3.70918	0.407257	9.10772	8.41301e-20	1.25272e-18
VIT_200s0504g00010	204.469	-6.18708	0.98107	-6.30647	2.85476e-10	1.73563e-09
VIT_200s0505g00020	209.635	1.28491	0.465546	2.76001	0.00577996	0.0123141
VIT_200s0505g00030	24618.9	0.821793	0.197434	4.16236	3.14971e-05	0.000102351
VIT_200s0505g00040	1362.32	-2.89743	0.888284	-3.26183	NA	NA
VIT_200s0505g00050	5309.5	-5.57494	0.964587	-5.77961	NA	NA
VIT_200s0505g00060	513.031	-2.38932	0.585518	-4.08069	4.49014e-05	0.000142185
VIT_200s0507g00010	61.0787	1.72964	0.555665	3.11275	0.00185355	0.00437975
VIT_200s0507g00020	199.928	0.322456	0.470044	0.686012	0.492705	0.586332
VIT_200s0508g00020	614.105	-0.368716	0.188763	-1.95333	0.050781	0.0861043
VIT_200s0508g00030	1179.16	1.64021	0.180822	9.07083	1.18112e-19	1.74378e-18
VIT_200s0508g00040	180.817	0.454384	0.886697	0.512445	0.60834	0.691568
VIT_200s0510g00010	337.379	1.22266	0.285306	4.28542	1.82394e-05	6.1589e-05
VIT_200s0510g00020	406.828	1.70663	0.173605	9.83054	8.31681e-23	1.54579e-21
VIT_200s0510g00030	11.328	-7.36577	1.90484	-3.86688	0.000110237	0.000327881
VIT_200s0510g00040	703.583	0.920838	0.107644	8.55452	1.18363e-17	1.48284e-16
VIT_200s0510g00050	358.082	-0.999205	0.403706	-2.47508	0.0133207	0.0261477
VIT_200s0513g00020	64.4029	0.185192	0.423422	0.43737	0.661843	0.738885
VIT_200s0515g00010	693.014	-0.0462652	0.194602	-0.237743	0.812081	0.855966
VIT_200s0515g00020	56.9007	0.518054	0.458923	1.12885	0.258963	0.348268
VIT_200s0515g00030	1100.57	2.5768	0.255841	10.0719	7.3547e-24	1.4845e-22
VIT_200s0515g00040	2.22035	-0.25513	1.22047	-0.209042	0.834415	0.8728
VIT_200s0515g00050	113.162	0.510795	0.424177	1.2042	0.228511	0.314087
VIT_200s0516g00003	0.389709	0.0267527	4.04486	0.00661398	0.994723	0.996475
VIT_200s0516g00006	4.51868	-3.41364	1.79665	-1.90001	0.0574323	0.0958603
VIT_200s0516g00010	48.1733	-0.742526	1.13265	-0.655563	0.512106	0.605108
VIT_200s0516g00020	765.463	0.678421	1.10559	0.61363	0.53946	0.630342
VIT_200s0517g00020	0.375312	1.64346	3.99516	0.411363	0.680807	0.753374
VIT_200s0521g00010	1.63168	-4.51011	3.94688	-1.1427	0.253162	0.341773
VIT_200s0522g00010	0.328955	-2.49175	4.03517	-0.617508	0.5369	0.628167
VIT_200s0522g00020	0.955488	-3.82183	3.58404	-1.06635	0.286266	0.378407
VIT_200s0524g00010	11.4971	-1.41692	0.580166	-2.44226	0.0145956	0.028403
VIT_200s0524g00020	22.7654	-0.605147	0.419012	-1.44422	0.148676	0.21855
VIT_200s0524g00030	892.218	-1.683	0.124187	-13.5521	7.69731e-42	4.11017e-40
VIT_200s0525g00010	606.008	0.408194	0.559161	0.730011	0.465384	0.562084
VIT_200s0525g00020	208.591	0.585029	0.66757	0.876356	0.380836	0.479088
VIT_200s0525g00030	168.837	1.1136	0.201838	5.5173	3.44242e-08	1.6532e-07
VIT_200s0525g00040	126.926	0.420138	0.173664	2.41927	0.0155519	0.0300723
VIT_200s0525g00050	98.152	-9.50552	1.46326	-6.49611	8.24229e-11	5.27709e-10
VIT_200s0525g00055	47.4446	-4.79429	1.00262	-4.78178	1.7375e-06	6.73949e-06
VIT_200s0526g00010	11.2134	1.36636	0.590835	2.31259	0.0207449	0.0389349
VIT_200s0527g00010	610.173	0.677703	0.500461	1.35416	0.175687	0.25215
VIT_200s0527g00020	174.095	-1.24918	0.373356	-3.34582	0.000820392	0.00207838
VIT_200s0527g00030	5793.63	4.28757	0.480858	8.91649	4.8132e-19	6.77227e-18
VIT_200s0531g00010	2498.06	0.457273	0.263273	1.73687	0.0824095	0.131325
VIT_200s0531g00020	51.425	0.228243	0.247822	0.920998	0.357052	0.454632
VIT_200s0531g00030	223.901	-0.0830613	0.171085	-0.485496	0.627325	0.70783
VIT_200s0531g00040	119.129	1.83563	0.239629	7.6603	1.85499e-14	1.72511e-13
VIT_200s0531g00050	1377.05	0.538784	0.238819	2.25604	0.0240681	0.044461
VIT_200s0532g00020	932.298	1.16989	0.974262	1.2008	0.22983	0.315555
VIT_200s0532g00030	484.259	-0.649068	0.761373	-0.852497	0.393939	0.492008
VIT_200s0532g00040	65.9302	-1.33219	0.375302	-3.54965	0.000385749	0.00103852
VIT_200s0532g00050	401.371	-1.71346	0.177452	-9.65588	4.64167e-22	8.16696e-21
VIT_200s0532g00060	142.679	0.858863	0.235954	3.63996	0.000272678	0.000754533
VIT_200s0532g00070	86.2943	0.00687323	0.465339	0.0147704	0.988215	0.992137
VIT_200s0533g00010	799.086	1.67082	0.507421	3.29276	0.000992091	0.0024741
VIT_200s0533g00020	492.859	-5.29695	0.276203	-19.1778	5.67805e-82	1.35742e-79
VIT_200s0533g00030	0.647175	1.08298	2.7306	0.39661	0.691655	0.761692
VIT_200s0533g00040	196.55	-0.591727	0.145725	-4.06056	4.89557e-05	0.00015392
VIT_200s0533g00050	473.016	-4.27477	0.544591	-7.84951	4.17682e-15	4.14469e-14
VIT_200s0539g00010	2.98705	-4.37306	3.85942	-1.13309	0.257178	0.346243
VIT_200s0539g00020	7.98618	-5.01511	3.7139	-1.35036	0.1769	0.253626
VIT_200s0540g00010	17.0361	0.34468	0.649078	0.531031	0.595397	0.680596
VIT_200s0540g00020	135.472	-1.62748	0.318455	-5.11054	3.21234e-07	1.37292e-06
VIT_200s0540g00040	59.918	0.976495	0.402995	2.4231	0.0153889	0.0297988
VIT_200s0540g00045	6.16725	2.05729	0.863448	2.38264	0.017189	0.0328694
VIT_200s0541g00010	13.2496	-5.04309	1.23193	-4.09364	4.24657e-05	0.000135047
VIT_200s0541g00020	40.3499	-8.22538	1.52197	-5.40442	6.50171e-08	3.02161e-07
VIT_200s0541g00025	5.33283	-6.28794	1.53663	-4.09203	4.27608e-05	0.000135902
VIT_200s0551g00010	1515.03	-0.419693	0.116599	-3.59947	0.000318866	0.000872338
VIT_200s0551g00020	4195.57	0.320482	0.281078	1.14019	0.254208	0.342941
VIT_200s0551g00030	602.146	-0.72121	0.163433	-4.41287	1.02008e-05	3.57901e-05
VIT_200s0551g00040	58.863	-0.360402	0.312247	-1.15422	0.248409	0.336542
VIT_200s0551g00050	10.2142	2.08389	0.733377	2.84151	0.00449011	0.00980256
VIT_200s0555g00020	68.3219	-2.36753	0.900828	-2.62817	0.00858456	0.0175973
VIT_200s0555g00050	196.831	-0.246398	0.233128	-1.05692	0.290548	0.383134
VIT_200s0556g00010	81.6391	2.64942	0.47768	5.54644	2.91546e-08	1.41473e-07
VIT_200s0556g00020	1.69098	2.6993	1.65681	1.62921	0.103268	0.159616
VIT_200s0558g00010	440.477	-0.273498	0.125918	-2.17204	0.0298529	0.0537823
VIT_200s0558g00020	2813.76	0.273206	0.194783	1.40262	0.160731	0.23361
VIT_200s0558g00030	513.907	-1.25345	0.480621	-2.60798	0.0091077	0.0185636
VIT_200s0559g00010	85.3338	0.801665	0.323145	2.48082	0.013108	0.0257788
VIT_200s0561g00010	5.21089	1.21757	0.988535	1.23169	0.218064	0.302074
VIT_200s0561g00020	135.719	-2.20676	0.995895	-2.21585	0.0267015	0.0486872
VIT_200s0561g00030	1080.44	0.50605	0.143915	3.51631	0.000437582	0.00116602
VIT_200s0566g00010	101.628	-1.4337	0.404997	-3.54003	0.00040008	0.00107422
VIT_200s0566g00020	124.089	0.0605875	0.226136	0.267925	0.788757	0.838852
VIT_200s0567g00010	843.913	-1.64025	0.347417	-4.72126	2.34384e-06	8.93576e-06
VIT_200s0567g00020	0.697745	-1.09273	3.98265	-0.274374	0.783798	0.836029
VIT_200s0567g00060	17.8081	-7.05215	1.36489	-5.16682	2.38107e-07	1.03462e-06
VIT_200s0568g00010	521.863	-0.248595	0.125135	-1.98662	0.0469649	0.0804503
VIT_200s0568g00020	1.97868	-2.10261	2.41875	-0.869294	0.384686	0.482626
VIT_200s0568g00030	22.505	-0.070204	0.3987	-0.176082	0.860229	0.893098
VIT_200s0572g00010	140.727	-10.9853	1.92454	-5.70799	1.14319e-08	5.83643e-08
VIT_200s0572g00020	35.0622	-8.98345	2.07171	-4.33624	1.44941e-05	4.96957e-05
VIT_200s0574g00030	522.829	-0.202184	0.363015	-0.556958	0.577556	0.664868
VIT_200s0577g00020	256.93	0.0571687	0.159367	0.358723	0.719802	0.78382
VIT_200s0580g00010	576.516	-0.596215	0.169711	-3.51313	0.000442859	0.00117924
VIT_200s0580g00020	38.0645	-0.576179	0.336523	-1.71216	0.0868679	0.137313
VIT_200s0581g00010	155.315	1.32972	0.2704	4.91759	8.76149e-07	3.54734e-06
VIT_200s0582g00010	84.9461	-0.265221	0.32463	-0.816996	0.413931	0.511558
VIT_200s0582g00020	16.2468	0.506542	0.435529	1.16305	0.244809	0.332477
VIT_200s0582g00030	147.65	-0.930238	0.260486	-3.57116	0.000355402	0.000962788
VIT_200s0583g00010	231.416	0.298883	0.216904	1.37796	0.168217	0.242841
VIT_200s0583g00020	108.102	-0.867312	0.668953	-1.29652	0.194796	0.275196
VIT_200s0583g00030	733.564	-0.855324	0.255311	-3.35013	0.000807745	0.00204949
VIT_200s0583g00040	1169.11	0.72913	0.317423	2.29703	0.0216172	0.0404119
VIT_200s0585g00020	1445.84	-0.339079	0.0884522	-3.83347	0.000126349	0.000371981
VIT_200s0585g00030	712.526	-0.179432	0.126429	-1.41922	0.155834	0.227554
VIT_200s0586g00010	1503.86	0.217175	0.169618	1.28038	0.200412	0.281634
VIT_200s0586g00020	699.835	0.238702	0.119894	1.99095	0.0464866	0.0797359
VIT_200s0586g00030	419.637	-1.83071	1.05412	-1.73671	NA	NA
VIT_200s0587g00010	2.69906	-0.094741	1.21544	-0.0779479	0.93787	0.953941
VIT_200s0587g00030	1448.67	-1.01612	0.615242	-1.65157	0.0986221	0.153408
VIT_200s0587g00040	310.334	0.268254	0.289816	0.925599	0.354654	0.452288
VIT_200s0590g00010	86.4049	0.75799	0.261564	2.89791	0.00375657	0.00833308
VIT_200s0590g00020	102.185	1.821	0.394888	4.61143	3.99908e-06	1.48297e-05
VIT_200s0591g00010	509.94	1.39218	0.252492	5.51375	3.51259e-08	1.68442e-07
VIT_200s0591g00020	135.231	-1.59694	0.728896	-2.1909	0.0284593	0.0515352
VIT_200s0592g00010	521.569	1.07448	0.234317	4.58559	4.52703e-06	1.66524e-05
VIT_200s0592g00020	133.313	1.12611	0.218911	5.14413	2.68766e-07	1.1601e-06
VIT_200s0592g00025	38.8516	-1.20257	0.482672	-2.49149	0.0127208	0.0250741
VIT_200s0593g00010	114.956	0.862204	0.236717	3.64234	0.000270167	0.000748062
VIT_200s0595g00010	2.36856	-5.06047	3.50775	-1.44265	0.149118	0.219062
VIT_200s0598g00020	175.017	0.177681	0.159428	1.11448	0.265071	0.355273
VIT_200s0598g00030	48.242	1.88866	0.945617	1.99728	0.0457951	0.0787156
VIT_200s0598g00040	226.751	0.605412	0.220379	2.74714	0.00601175	0.0127631
VIT_200s0600g00010	2.17959	-3.91238	2.49136	-1.57038	0.116327	0.177121
VIT_200s0601g00010	167.761	0.987896	0.350125	2.82156	0.00477914	0.0103641
VIT_200s0601g00030	830.7	-1.20351	0.224642	-5.35746	8.43997e-08	3.86314e-07
VIT_200s0601g00040	20.314	-5.69169	1.15099	-4.94503	7.61328e-07	3.10464e-06
VIT_200s0606g00010	2.34764	-5.0473	3.50761	-1.43896	0.150163	0.220411
VIT_200s0611g00010	349.119	0.50158	0.21943	2.28583	0.022264	0.041493
VIT_200s0612g00010	32.4826	1.51838	0.647696	2.34428	0.0190637	0.0360625
VIT_200s0612g00020	366.217	-0.379097	0.37509	-1.01068	0.312168	0.406621
VIT_200s0615g00010	18.3594	-0.505394	0.606298	-0.833573	0.404521	0.502312
VIT_200s0615g00020	350.662	1.44515	0.568704	2.54113	0.0110496	0.0221025
VIT_200s0615g00030	1996.78	-6.64889	0.492007	-13.5138	1.29607e-41	6.79536e-40
VIT_200s0615g00040	6.83064	-4.74506	1.22954	-3.85922	0.000113748	0.000337705
VIT_200s0616g00010	132.7	4.48347	0.430052	10.4254	1.89791e-25	4.21977e-24
VIT_200s0616g00020	1879.94	-2.15436	0.501932	-4.29213	1.76965e-05	5.99111e-05
VIT_200s0616g00030	216.337	0.904838	0.920237	0.983267	0.325476	0.421408
VIT_200s0619g00010	1.5207	2.24953	1.9853	1.13309	0.257177	0.346243
VIT_200s0620g00010	20.7999	-1.25676	0.620827	-2.02432	0.0429369	0.0743915
VIT_200s0620g00020	6215.96	0.237895	0.264232	0.900324	0.367948	0.465934
VIT_200s0620g00025	11.37	1.71765	0.814124	2.10981	0.0348747	0.0617284
VIT_200s0625g00020	5244.07	5.04963	0.468173	10.7858	4.01574e-27	9.9933e-26
VIT_200s0625g00030	35.0087	1.79546	0.484498	3.70582	0.00021071	0.000595196
VIT_200s0625g00040	561.922	0.683963	0.0979966	6.97946	2.96325e-12	2.20053e-11
VIT_200s0625g00045	17.5904	7.19218	1.37493	5.23093	1.6866e-07	7.45158e-07
VIT_200s0625g00050	3.98715	5.05361	1.53636	3.28934	0.00100424	0.00250034
VIT_200s0629g00010	5845.77	0.581887	0.37512	1.5512	0.120853	0.182891
VIT_200s0629g00020	20344.3	0.362402	0.15279	2.3719	0.0176969	0.0337268
VIT_200s0630g00010	927.007	0.0600042	0.183557	0.326896	0.743746	0.803605
VIT_200s0632g00010	47.2067	-8.45376	1.22494	-6.90138	5.15003e-12	3.7288e-11
VIT_200s0634g00030	17.0748	-0.543878	0.946693	-0.574503	0.565628	0.653185
VIT_200s0636g00005	115.446	0.904978	0.273165	3.31293	0.000923229	0.00231589
VIT_200s0639g00010	15.087	1.46633	0.578685	2.5339	0.01128	0.022529
VIT_200s0640g00010	18.6902	3.92392	0.75282	5.2123	1.86515e-07	8.19595e-07
VIT_200s0640g00020	247.626	0.749872	0.373212	2.00924	0.0445117	0.0767883
VIT_200s0641g00010	112.172	-1.51065	0.515024	-2.93317	0.0033552	0.00752342
VIT_200s0642g00010	250.988	1.10028	0.300865	3.65706	0.000255127	0.000710721
VIT_200s0646g00010	9.93373	0.0557919	0.928252	0.0601043	0.952073	0.965072
VIT_200s0646g00020	0.616073	-3.19953	4.00424	-0.799035	0.42427	0.521664
VIT_200s0646g00030	1097.72	-1.08099	0.169711	-6.36956	1.8957e-10	1.17329e-09
VIT_200s0647g00010	743.195	0.241048	0.235347	1.02422	0.30573	0.399515
VIT_200s0650g00030	22.9094	7.57364	1.28183	5.90847	3.45297e-09	1.8718e-08
VIT_200s0652g00010	264.509	-4.84899	0.553254	-8.7645	1.87612e-18	2.5187e-17
VIT_200s0652g00020	1178.29	-0.284522	0.140604	-2.02357	0.0430147	0.0745016
VIT_200s0652g00030	4825.61	0.109681	0.0862803	1.27122	0.20365	0.285246
VIT_200s0657g00010	779.104	-0.155882	0.122382	-1.27373	0.202758	0.284271
VIT_200s0658g00010	4.16275	-4.94941	1.671	-2.96195	0.00305702	0.00691251
VIT_200s0658g00020	38.9481	-3.72818	0.527455	-7.06825	1.56904e-12	1.20359e-11
VIT_200s0659g00010	293.505	0.0696246	0.199921	0.34826	0.727645	0.79038
VIT_200s0662g00010	1052.12	0.125875	0.496929	0.253305	0.800033	0.847966
VIT_200s0662g00020	66.5323	1.32995	0.505403	2.63146	0.00850191	0.0174443
VIT_200s0662g00030	636.689	0.606333	0.842857	0.719378	0.471908	0.566786
VIT_200s0662g00040	1088.78	0.89939	0.719419	1.25016	0.211241	0.294249
VIT_200s0663g00010	45.0862	-0.180689	1.21679	-0.148497	0.881951	0.910029
VIT_200s0663g00030	5.57898	0.740191	0.890231	0.831459	0.405714	0.503601
VIT_200s0665g00010	52.513	1.88274	0.340223	5.53384	3.13301e-08	1.51381e-07
VIT_200s0665g00020	33.3819	-7.95594	1.24465	-6.39212	1.63603e-10	1.01746e-09
VIT_200s0665g00030	1794.08	-2.07801	0.696206	-2.98476	0.00283797	0.00645866
VIT_200s0665g00040	69.1375	0.0869104	0.314471	0.27637	0.782264	0.834838
VIT_200s0665g00050	21.8915	-2.22529	1.2744	-1.74615	0.0807853	0.129081
VIT_200s0669g00010	217.354	0.400933	0.327453	1.2244	0.220803	0.305186
VIT_200s0670g00010	2986.19	1.14224	0.369816	3.08868	0.00201047	0.00471081
VIT_200s0670g00020	256.302	0.114423	0.293926	0.389293	0.69706	0.765891
VIT_200s0672g00010	839.982	0.794628	0.298702	2.66027	0.00780776	0.0161485
VIT_200s0674g00010	511.646	0.644377	0.194948	3.30537	0.000948502	0.00237358
VIT_200s0682g00010	360.124	0.919834	0.139999	6.5703	5.02131e-11	3.29253e-10
VIT_200s0682g00020	107.903	0.662747	0.218877	3.02794	0.00246225	0.00567197
VIT_200s0682g00030	70.5354	-0.248083	0.269358	-0.921014	0.357043	0.454632
VIT_200s0682g00040	0.509793	2.0815	2.69991	0.770953	0.440735	0.538176
VIT_200s0682g00050	19.6253	-4.92512	0.9174	-5.36856	7.93689e-08	3.64825e-07
VIT_200s0684g00010	144.977	-0.298046	0.216126	-1.37904	0.167883	0.242459
VIT_200s0684g00020	5.16976	-1.16643	0.762703	-1.52934	0.126181	0.189687
VIT_200s0684g00030	318.235	-6.14298	1.1636	-5.27927	1.29697e-07	5.81693e-07
VIT_200s0684g00040	553.956	-0.186914	0.326035	-0.573295	0.566445	0.653955
VIT_200s0686g00010	136.851	-0.865023	0.230674	-3.74999	0.000176844	0.000506953
VIT_200s0686g00020	129.78	-0.782102	0.167402	-4.67201	2.98269e-06	1.12284e-05
VIT_200s0691g00010	36.1137	-3.5544	1.49684	-2.3746	0.0175678	0.0335126
VIT_200s0692g00010	6.86335	-6.63742	2.73896	-2.42334	0.0153787	0.0297813
VIT_200s0692g00020	28.2264	-8.66924	2.60596	-3.3267	0.00087881	0.00221149
VIT_200s0695g00010	2.64214	0.779471	1.90409	0.409367	0.68227	0.754737
VIT_200s0698g00010	22527	-4.36293	0.670206	-6.50984	7.52333e-11	4.84176e-10
VIT_200s0701g00010	232.562	-0.748862	0.534701	-1.40052	0.161356	0.234398
VIT_200s0701g00015	3.86824	-1.34119	1.217	-1.10205	0.27044	0.36104
VIT_200s0704g00010	333.762	-0.580524	0.121657	-4.77181	1.82574e-06	7.06176e-06
VIT_200s0704g00020	7.22786	-5.6921	2.81226	-2.02403	0.0429672	0.0744343
VIT_200s0704g00030	6.27283	-6.48193	3.4821	-1.8615	0.0626739	0.103568
VIT_200s0704g00040	317.826	1.41591	0.906607	1.56177	0.118342	0.179633
VIT_200s0704g00045	23.1172	0.23456	0.465913	0.503442	0.614654	0.696739
VIT_200s0705g00010	133.624	-6.23833	0.920076	-6.78024	1.19976e-11	8.3951e-11
VIT_200s0706g00010	16.1829	0.120313	1.00191	0.120083	0.904418	0.92781
VIT_200s0707g00010	104.826	-4.8398	1.01038	-4.79009	1.66706e-06	6.48266e-06
VIT_200s0710g00010	69.677	0.601705	0.748402	0.803987	0.421405	0.518594
VIT_200s0710g00020	458.21	2.75129	0.217605	12.6435	1.2154e-36	5.01123e-35
VIT_200s0724g00010	43.1149	-9.2793	2.59692	-3.57319	0.000352653	0.000956037
VIT_200s0726g00010	9.3582	1.38004	0.747454	1.84631	0.0648465	0.10677
VIT_200s0726g00020	0.921277	1.70936	1.96334	0.870639	0.383951	0.482448
VIT_200s0729g00010	3.50944	-5.62611	2.14991	-2.6169	0.00887313	0.0181303
VIT_200s0731g00005	0.954148	0.682107	1.71585	0.397532	0.690975	0.761196
VIT_200s0732g00010	401.331	-4.89083	0.383026	-12.7689	2.44485e-37	1.04268e-35
VIT_200s0733g00010	143598	0.526383	0.25751	2.04412	0.0409415	0.071309
VIT_200s0734g00020	490.503	0.166934	0.176881	0.943764	0.34529	0.442076
VIT_200s0734g00030	342.746	-3.2292	0.302554	-10.6731	1.35956e-26	3.26219e-25
VIT_200s0740g00010	0.391948	1.70059	3.99177	0.426025	0.67009	0.745695
VIT_200s0742g00020	621.375	0.50213	0.14246	3.5247	0.000423966	0.0011331
VIT_200s0742g00030	683.591	-1.13785	0.3311	-3.43658	0.000589115	0.00153481
VIT_200s0742g00040	187.126	-0.459234	0.276781	-1.6592	0.0970764	0.151225
VIT_200s0743g00010	40.3403	-0.704368	0.901277	-0.781521	0.434496	0.532053
VIT_200s0743g00020	0.919743	-2.6499	2.43569	-1.08795	0.276618	0.367836
VIT_200s0743g00030	18.3132	1.48618	0.66307	2.24136	0.025003	0.0459632
VIT_200s0748g00020	21.9951	-0.31234	0.807804	-0.386653	0.699013	0.767492
VIT_200s0753g00010	229.993	-8.51365	1.30561	-6.52081	NA	NA
VIT_200s0753g00020	119.671	-4.83608	1.58321	-3.05461	NA	NA
VIT_200s0753g00030	2.44752	-5.10935	3.93338	-1.29897	0.193953	0.274169
VIT_200s0757g00030	86.4765	-2.06902	0.559753	-3.69632	0.000218751	0.000616239
VIT_200s0759g00010	1177.2	-2.15175	0.203048	-10.5973	3.06861e-26	7.18436e-25
VIT_200s0760g00010	25.9336	1.33603	0.43229	3.09059	0.00199757	0.00468353
VIT_200s0761g00005	40.4364	-9.19491	1.45411	-6.32338	2.55905e-10	1.56608e-09
VIT_200s0762g00020	2.72543	0.34398	1.02281	0.336309	0.736638	0.797356
VIT_200s0762g00030	10.2949	1.29127	0.611511	2.1116	0.0347207	0.0614725
VIT_200s0762g00040	47.1069	-0.805599	0.409862	-1.96554	0.049352	0.0839928
VIT_200s0768g00010	227.109	-0.0307598	0.186728	-0.164731	0.869156	0.900285
VIT_200s0768g00040	50.4179	-1.60114	0.459666	-3.48328	0.000495318	0.00130942
VIT_200s0769g00010	5596.05	1.25499	0.343996	3.64826	0.000264021	0.00073268
VIT_200s0771g00010	82.3527	0.508021	0.217955	2.33086	0.0197609	0.0372516
VIT_200s0771g00020	353.626	-2.88949	0.362553	-7.96984	1.58884e-15	1.64817e-14
VIT_200s0772g00010	337.569	-3.68837	0.473307	-7.79276	6.55616e-15	6.40812e-14
VIT_200s0772g00020	465.653	7.17451	0.418952	17.1249	9.6822e-66	1.21883e-63
VIT_200s0776g00010	138.265	0.129899	0.547921	0.237077	0.812597	0.856372
VIT_200s0776g00020	674.252	-0.959061	0.166901	-5.74627	9.1233e-09	4.7039e-08
VIT_200s0779g00010	907.416	-3.27294	0.685621	-4.77369	1.80884e-06	7.00054e-06
VIT_200s0780g00010	1111.38	1.49717	0.18125	8.26026	1.45354e-16	1.66197e-15
VIT_200s0780g00020	336.033	-0.501199	0.244854	-2.04693	0.0406649	0.070884
VIT_200s0780g00030	303.255	-8.64672	1.10149	-7.85004	4.1591e-15	4.13183e-14
VIT_200s0780g00040	46.1414	-1.8871	0.494993	-3.81238	0.000137635	0.000402654
VIT_200s0783g00010	836.285	-0.0938249	0.200976	-0.466846	0.64061	0.719805
VIT_200s0787g00010	24.5717	0.0491311	0.398555	0.123273	0.901891	0.926057
VIT_200s0788g00010	0.67427	1.11365	2.09329	0.532008	0.594721	0.680094
VIT_200s0790g00010	40.3537	0.74571	0.338436	2.2034	0.0275664	0.0500925
VIT_200s0790g00020	57.0667	-5.83001	0.971504	-6.00101	1.96091e-09	1.09299e-08
VIT_200s0794g00010	116.053	0.758825	0.543836	1.39532	0.162919	0.236365
VIT_200s0797g00010	3.95057	1.41359	0.99182	1.42525	0.154085	0.225342
VIT_200s0800g00010	171.839	-0.128276	0.271489	-0.472491	0.636576	0.716076
VIT_200s0800g00020	406.326	0.0916251	0.197448	0.464047	0.642614	0.721777
VIT_200s0801g00010	129.276	0.63918	0.508032	1.25815	0.208338	0.290873
VIT_200s0801g00020	35.289	0.766046	0.384372	1.99298	0.0462632	0.0793997
VIT_200s0802g00010	70.6538	-3.25433	0.354817	-9.17187	4.6487e-20	7.06743e-19
VIT_200s0802g00020	112.593	-10.6652	1.60303	-6.65314	2.86905e-11	1.9214e-10
VIT_200s0804g00010	679.64	0.675953	0.41172	1.64178	0.100636	0.156113
VIT_200s0804g00020	608.712	-1.73213	0.554544	-3.12352	0.00178699	0.00423977
VIT_200s0805g00010	341.328	-0.877059	0.269432	-3.25521	0.00113308	0.00279362
VIT_200s0805g00020	184.877	1.56199	0.18877	8.27456	1.28929e-16	1.48328e-15
VIT_200s0809g00010	4.00875	-1.50345	1.19035	-1.26304	0.206576	0.288723
VIT_200s0809g00030	1.50413	0.208793	1.5956	0.130855	0.89589	0.921456
VIT_200s0813g00010	83.2395	-1.54043	0.223961	-6.87814	6.06387e-12	4.36257e-11
VIT_200s0817g00010	35.7295	0.953716	0.325277	2.93201	0.00336775	0.00754833
VIT_200s0818g00010	1201.36	0.191678	0.116907	1.63957	0.101094	0.156748
VIT_200s0820g00010	380.363	-0.0703858	0.208304	-0.337899	0.735439	0.796545
VIT_200s0820g00020	72.3666	-1.53082	0.258034	-5.93263	2.98129e-09	1.62899e-08
VIT_200s0822g00010	424.735	5.2963	0.952699	5.55926	2.70927e-08	1.32009e-07
VIT_200s0823g00020	58.4275	-7.80326	2.40084	-3.25022	NA	NA
VIT_200s0824g00010	2.83637	-1.85335	1.34134	-1.38171	0.167059	0.24143
VIT_200s0824g00020	34.0393	0.554268	1.11835	0.495611	0.620169	0.701526
VIT_200s0827g00010	0.23569	0.984398	4.04545	0.243334	0.807746	0.852605
VIT_200s0838g00010	44.9188	4.08709	0.51997	7.86025	3.83373e-15	3.8217e-14
VIT_200s0838g00020	580.309	-2.03578	0.523227	-3.89081	9.99114e-05	0.000299458
VIT_200s0840g00010	18.144	2.60948	1.03017	2.53304	0.0113077	0.0225772
VIT_200s0841g00010	13.708	-5.75455	2.94864	-1.9516	0.050986	0.0864013
VIT_200s0841g00020	0.815841	-3.46819	3.98814	-0.869627	0.384504	0.482468
VIT_200s0841g00030	4.1926	-3.31704	2.28925	-1.44897	0.147347	0.216876
VIT_200s0846g00005	2.7028	-1.99169	1.40224	-1.42037	0.155501	0.227145
VIT_200s0847g00010	142.459	0.471352	0.54492	0.864992	0.387043	0.485
VIT_200s0847g00020	31.7649	-7.87699	1.63143	-4.82828	1.37717e-06	5.42088e-06
VIT_200s0848g00010	88.1519	-0.490698	0.408759	-1.20046	0.229962	0.315702
VIT_200s0850g00010	194.17	0.781044	0.374038	2.08814	0.0367852	0.0647625
VIT_200s0851g00020	60.1479	1.44521	0.300012	4.81719	1.45593e-06	5.70849e-06
VIT_200s0854g00010	25.751	0.862078	0.417461	2.06505	0.0389183	0.0681267
VIT_200s0854g00020	1.37138	0.675888	1.51607	0.445816	0.65573	0.733726
VIT_200s0854g00030	8.54647	1.37037	0.889092	1.54132	0.12324	0.185898
VIT_200s0854g00040	3760.73	0.269992	0.297658	0.907052	0.364379	0.462448
VIT_200s0854g00045	1528.59	0.807753	0.330108	2.44693	0.0144077	0.02807
VIT_200s0857g00010	44.147	0.601271	0.465393	1.29197	0.196369	0.276968
VIT_200s0862g00010	1124.36	0.230187	0.329582	0.698421	0.484914	0.579171
VIT_200s0862g00020	705.556	0.268843	0.306789	0.87631	0.380861	0.479097
VIT_200s0864g00010	45.0208	0.901373	0.447613	2.01373	0.0440374	0.0760355
VIT_200s0865g00020	30.4859	-3.36503	0.495896	-6.78576	1.15475e-11	8.08886e-11
VIT_200s0865g00030	1358.1	-0.136226	0.139389	-0.977308	0.328417	0.424414
VIT_200s0866g00010	563.382	2.63257	0.384906	6.83953	7.94542e-12	5.65379e-11
VIT_200s0868g00010	3072.65	0.53232	0.22608	2.35457	0.0185443	0.0351848
VIT_200s0868g00020	795.185	0.341356	0.525142	0.650025	0.515676	0.608596
VIT_200s0868g00030	3.4676	-5.58534	1.79115	-3.1183	0.00181896	0.00430738
VIT_200s0872g00010	23.5193	-7.44895	1.39726	-5.33111	9.76117e-08	4.43903e-07
VIT_200s0873g00010	4830.05	0.705256	0.19001	3.71169	0.000205882	0.000582694
VIT_200s0873g00020	3548.33	0.886487	0.186271	4.75911	1.94447e-06	7.49654e-06
VIT_200s0875g00010	221.187	0.0318296	0.258752	0.123012	0.902097	0.926196
VIT_200s0878g00020	1224.17	-11.2636	1.36312	-8.2631	NA	NA
VIT_200s0878g00030	271.731	-0.771272	0.271884	-2.83677	0.00455731	0.00993012
VIT_200s0880g00010	66.5172	-9.90939	1.46309	-6.7729	1.26225e-11	8.81343e-11
VIT_200s0880g00020	1911.53	0.208001	0.262179	0.793356	0.42757	0.525127
VIT_200s0883g00010	12.9311	0.227744	0.551948	0.412619	0.679886	0.753359
VIT_200s0888g00010	112.453	0.414994	0.207558	1.99941	0.0455643	0.0783757
VIT_200s0895g00010	467.447	4.84692	0.755214	6.41795	1.38123e-10	8.67073e-10
VIT_200s0897g00010	258.803	-1.22667	0.279183	-4.39378	1.11399e-05	3.88442e-05
VIT_200s0899g00005	9.55024	-5.26341	1.4283	-3.6851	0.000228612	0.000641935
VIT_200s0901g00010	5.769	-1.00866	0.804211	-1.25422	0.209762	0.29258
VIT_200s0904g00010	14718.8	-12.1968	0.962717	-12.6692	NA	NA
VIT_200s0908g00010	8.10023	6.07596	1.96727	3.08852	0.00201158	0.00471298
VIT_200s0912g00010	69.2709	-1.87589	0.28212	-6.64926	2.94567e-11	1.96968e-10
VIT_200s0914g00010	165.206	0.172174	0.18282	0.941767	0.346312	0.443014
VIT_200s0916g00010	1384.33	-2.10284	0.264426	-7.95248	1.82809e-15	1.88658e-14
VIT_200s0918g00010	89.4225	1.03536	0.298766	3.46547	0.000529301	0.00139192
VIT_200s0918g00015	6.31782	2.54334	0.974349	2.61029	0.00904643	0.0184511
VIT_200s0920g00010	645.059	0.562104	0.210744	2.66724	0.00764774	0.0158527
VIT_200s0920g00020	1574.95	0.600982	0.164193	3.66023	0.000251991	0.000702513
VIT_200s0921g00020	44.9343	0.172718	0.480488	0.359463	0.719248	0.783372
VIT_200s0921g00030	82.1706	0.810576	0.741863	1.09262	0.27456	0.365632
VIT_200s0922g00010	1.81243	0.150855	1.42314	0.106001	0.915581	0.936571
VIT_200s0927g00010	25.1516	0.259826	1.06213	0.244627	0.806745	0.852605
VIT_200s0929g00020	103.823	-2.10192	0.848505	-2.47721	0.0132414	0.0260153
VIT_200s0936g00010	103.082	0.268649	0.299626	0.896616	0.369924	0.467799
VIT_200s0941g00010	40.543	0.271468	0.407062	0.666897	0.504838	0.597931
VIT_200s0941g00020	25.5564	-8.50069	1.30691	-6.50444	7.79854e-11	5.00775e-10
VIT_200s0945g00010	112.185	-2.13114	0.744624	-2.86204	0.00420929	0.00924525
VIT_200s0956g00010	303.293	1.13921	0.225727	5.04684	4.49173e-07	1.88176e-06
VIT_200s0956g00020	3880.43	7.09435	1.15293	6.1533	7.58869e-10	4.44074e-09
VIT_200s0956g00030	254.863	2.30739	0.395796	5.82974	5.55144e-09	2.93367e-08
VIT_200s0958g00020	571.255	0.744159	0.359364	2.07077	0.0383806	0.067299
VIT_200s0960g00010	111.795	0.316547	0.368278	0.859533	0.390047	0.488036
VIT_200s0960g00040	3.12722	0.0138808	1.32841	0.0104492	0.991663	0.994464
VIT_200s0961g00020	71.1212	0.0578989	0.475915	0.121658	0.90317	0.926895
VIT_200s0965g00010	223.494	-2.6082	0.431807	-6.0402	1.53927e-09	8.68939e-09
VIT_200s0972g00010	5.61316	0.411907	0.79846	0.515876	0.605941	0.689533
VIT_200s0975g00020	10.1995	-2.74453	1.36226	-2.01469	0.0439375	0.075883
VIT_200s0976g00006	2.12601	4.14529	2.21199	1.874	0.0609299	0.100993
VIT_200s0976g00010	8.28559	6.10735	1.53937	3.96743	7.2651e-05	0.000222356
VIT_200s0978g00010	102.374	0.353597	0.342406	1.03268	0.301753	0.395586
VIT_200s0978g00020	128.023	0.788709	0.199549	3.95247	7.73502e-05	0.000235604
VIT_200s0981g00010	274.606	-0.906118	0.203182	-4.45964	8.20975e-06	2.91537e-05
VIT_200s0983g00010	64.0001	-1.13036	0.383681	-2.9461	0.00321808	0.0072434
VIT_200s0984g00005	439.086	0.839877	0.145752	5.76236	8.29474e-09	4.29454e-08
VIT_200s0984g00010	64.9957	-0.0491493	0.331775	-0.14814	0.882232	0.910139
VIT_200s0986g00010	33.7715	-0.485316	0.611923	-0.793099	0.42772	0.525262
VIT_200s0988g00010	31.3715	3.73029	0.590989	6.31194	2.75557e-10	1.67964e-09
VIT_200s0988g00020	21.6211	0.162895	1.1676	0.139514	0.889044	0.915934
VIT_200s0989g00010	10.7684	6.4843	1.36867	4.73767	2.16191e-06	8.28092e-06
VIT_200s0992g00010	469.487	-0.786201	0.18757	-4.19151	2.77109e-05	9.08289e-05
VIT_200s0992g00020	121.28	-5.2936	1.09301	-4.84315	NA	NA
VIT_200s0992g00030	71.7985	1.06502	0.955296	1.11486	0.26491	0.355112
VIT_200s1002g00020	23.3403	0.440254	0.449387	0.979677	0.327246	0.423275
VIT_200s1003g00010	695.656	-1.7738	0.454263	-3.90479	9.4308e-05	0.000283708
VIT_200s1008g00010	1.05533	1.9211	1.95639	0.981961	0.326119	0.422073
VIT_200s1022g00010	0.994259	-0.854946	2.10035	-0.407049	0.683972	0.756395
VIT_200s1034g00010	225.528	0.741263	0.149415	4.96111	7.00902e-07	2.87126e-06
VIT_200s1045g00010	97.3223	0.953586	0.393726	2.42195	0.0154374	0.0298839
VIT_200s1045g00015	1.05866	0.98682	2.64573	0.372986	0.709159	0.775429
VIT_200s1045g00020	86.1936	0.89245	0.372127	2.39824	0.0164742	0.0316675
VIT_200s1045g00030	73.1902	1.1311	0.264533	4.27582	1.90431e-05	6.41119e-05
VIT_200s1188g00010	144.065	1.3169	0.592269	2.22348	0.0261836	0.0478869
VIT_200s1190g00010	20.4032	-0.778364	0.44357	-1.75477	0.0792987	0.127012
VIT_200s1194g00010	212.854	-1.28128	0.308626	-4.15156	3.30219e-05	0.000106892
VIT_200s1194g00020	108.338	-2.15147	0.325559	-6.60854	3.88123e-11	2.56823e-10
VIT_200s1195g00005	10.3076	-1.42491	1.01698	-1.40112	0.161177	0.234163
VIT_200s1197g00010	0.417233	0.165156	4.03238	0.0409575	0.96733	0.976896
VIT_200s1203g00010	91.0123	0.0627696	1.30444	0.0481199	0.961621	0.972368
VIT_200s1206g00010	1172.8	-11.1637	1.13498	-9.83603	7.87546e-23	1.4648e-21
VIT_200s1206g00015	2.70551	-1.30878	1.13806	-1.15	0.250142	0.338521
VIT_200s1206g00020	435.571	-0.225251	0.179579	-1.25433	0.209723	0.292541
VIT_200s1211g00010	132.824	0.649508	0.243375	2.66875	0.00761334	0.0157902
VIT_200s1211g00020	153.477	1.12347	0.360308	3.1181	0.00182024	0.00431002
VIT_200s1213g00010	43.041	-8.29745	1.69055	-4.90814	9.19433e-07	3.71106e-06
VIT_200s1213g00020	0.472514	-2.89023	4.01733	-0.719441	0.471869	0.566765
VIT_200s1216g00010	165.69	7.83364	1.02774	7.62221	2.49375e-14	2.29457e-13
VIT_200s1216g00020	1430.49	7.33604	1.05543	6.95076	3.63328e-12	2.67144e-11
VIT_200s1217g00010	402.319	-1.37198	0.645237	-2.12632	0.0334766	0.0595111
VIT_200s1217g00020	15.4064	-2.21261	0.723732	-3.05722	0.002234	0.00519022
VIT_200s1220g00010	72.702	-0.295985	0.341032	-0.867909	0.385444	0.483345
VIT_200s1221g00010	34.179	1.91548	0.835539	2.29251	0.021876	0.0408517
VIT_200s1224g00020	0.933686	-2.50641	3.98813	-0.628467	0.529698	0.622004
VIT_200s1227g00010	76.9087	-0.784642	0.231465	-3.3899	0.000699179	0.00179659
VIT_200s1231g00010	1047.85	-0.253719	0.278759	-0.910172	0.362732	0.460784
VIT_200s1232g00010	282.941	0.457897	0.191467	2.39152	0.0167789	0.0321748
VIT_200s1232g00020	220.623	0.464478	0.155072	2.99524	0.00274231	0.00626121
VIT_200s1232g00030	206.573	0.687963	0.515885	1.33356	0.182349	0.26035
VIT_200s1235g00010	149.304	-0.26314	0.65968	-0.398891	0.689974	0.760354
VIT_200s1235g00020	1.35361	3.49648	2.25293	1.55197	0.12067	0.182645
VIT_200s1235g00030	7.40421	4.1493	1.2967	3.19989	0.00137482	0.00332885
VIT_200s1238g00010	146.988	-0.785916	0.195933	-4.01115	6.0424e-05	0.000187199
VIT_200s1239g00010	7.48497	0.243672	0.621366	0.392156	0.694943	0.764408
VIT_200s1241g00010	30.4971	-7.82578	1.27619	-6.13212	8.67137e-10	5.04034e-09
VIT_200s1247g00010	96.9993	4.2407	0.482381	8.79117	1.48006e-18	2.00142e-17
VIT_200s1247g00020	436.809	0.980906	0.150716	6.50832	7.59983e-11	4.88858e-10
VIT_200s1251g00010	65.2472	-1.98813	0.584968	-3.39869	0.000677092	0.00174362
VIT_200s1255g00010	85.9314	-0.0327387	0.341669	-0.09582	0.923664	0.943062
VIT_200s1255g00020	80.9673	-0.178342	0.493444	-0.361424	0.717783	0.782005
VIT_200s1261g00010	22.9108	-2.92084	0.473548	-6.168	6.91604e-10	4.06721e-09
VIT_200s1261g00020	23.5565	-4.32478	0.857999	-5.04054	4.64228e-07	1.94171e-06
VIT_200s1267g00005	4.69716	-0.845544	0.837213	-1.00995	0.312519	0.406998
VIT_200s1273g00010	142.209	0.321321	0.260328	1.2343	0.217093	0.300872
VIT_200s1274g00010	777.262	0.210627	0.195573	1.07697	0.281493	0.373119
VIT_200s1278g00010	2.57862	-1.61415	1.48072	-1.09011	0.275666	0.36687
VIT_200s1281g00010	12.6955	2.17573	0.784051	2.77499	0.00552042	0.0118153
VIT_200s1286g00010	1600.61	0.0927777	0.145538	0.637482	0.523811	0.616395
VIT_200s1286g00020	497.277	-2.59288	0.582759	-4.44932	8.61413e-06	3.05024e-05
VIT_200s1287g00010	269.001	-1.81612	0.214318	-8.47396	2.37197e-17	2.89502e-16
VIT_200s1287g00020	85.0269	-0.36827	0.33722	-1.09208	0.274799	0.365913
VIT_200s1290g00010	0.308037	-2.42949	4.03839	-0.601598	0.547442	0.636864
VIT_200s1291g00010	1245.77	6.24935	0.234315	26.6707	1.02876e-156	1.27654e-153
VIT_200s1291g00020	223.333	-0.879214	0.174658	-5.03392	4.80547e-07	2.00514e-06
VIT_200s1291g00030	63.8357	-1.89233	0.588822	-3.21375	0.00131012	0.00318522
VIT_200s1306g00010	3386.34	-3.06999	0.489195	-6.27559	3.48301e-10	2.10093e-09
VIT_200s1306g00020	425.829	-3.04156	0.490518	-6.20071	5.62108e-10	3.33882e-09
VIT_200s1308g00010	46.2032	-0.596063	0.598493	-0.99594	0.31928	0.414605
VIT_200s1308g00020	0.729981	-1.04103	2.73442	-0.380712	0.703417	0.771222
VIT_200s1311g00010	35.0953	-0.525234	0.431489	-1.21726	0.223506	0.308203
VIT_200s1311g00020	26.1459	-0.0422126	0.394636	-0.106966	0.914816	0.936076
VIT_200s1312g00010	277.257	-6.4405	1.34025	-4.80544	1.54412e-06	6.03612e-06
VIT_200s1313g00010	1.72072	1.37455	1.53002	0.898391	0.368977	0.466988
VIT_200s1314g00010	33.865	-5.44767	0.805416	-6.76379	1.34424e-11	9.35331e-11
VIT_200s1317g00010	5.0696	-0.567168	0.823185	-0.688993	0.490828	0.584846
VIT_200s1319g00010	1.91098	-4.80944	3.15537	-1.52421	0.127457	0.191306
VIT_200s1321g00010	21.6105	-6.41413	1.2721	-5.04215	4.60334e-07	1.92635e-06
VIT_200s1322g00010	393.878	-2.11186	0.486644	-4.33964	1.42716e-05	4.90036e-05
VIT_200s1323g00010	60.1645	0.0617427	0.617104	0.100052	0.920303	0.940404
VIT_200s1323g00015	4.14516	0.275649	0.907898	0.303612	0.761423	0.818496
VIT_200s1326g00010	67.327	0.159312	0.499136	0.319177	0.749593	0.808614
VIT_200s1328g00010	23.7342	-0.545962	0.462222	-1.18117	0.237536	0.324289
VIT_200s1328g00020	241.975	-6.55698	0.792243	-8.27647	1.26876e-16	1.46096e-15
VIT_200s1331g00020	0.657911	-3.28551	3.99878	-0.821628	0.411289	0.508872
VIT_200s1333g00010	0.389074	1.69092	3.99233	0.423541	0.671901	0.747136
VIT_200s1336g00010	18.0822	1.23488	0.551447	2.23935	0.025133	0.0461761
VIT_200s1336g00020	34.3226	0.354337	0.477936	0.74139	0.458457	0.555831
VIT_200s1338g00010	50.5962	0.466368	0.291433	1.60026	0.109542	0.168017
VIT_200s1338g00020	686.214	-0.478304	0.206994	-2.31071	0.020849	0.0390908
VIT_200s1339g00010	235.478	-1.67893	0.161074	-10.4233	1.94051e-25	4.31082e-24
VIT_200s1343g00010	110.503	1.27916	0.19956	6.4099	1.45614e-10	9.11899e-10
VIT_200s1344g00010	0.308037	-2.42949	4.03839	-0.601598	0.547442	0.636864
VIT_200s1348g00010	13.3523	-0.880127	0.560535	-1.57016	0.116379	0.177189
VIT_200s1348g00020	153.911	-0.377469	0.171099	-2.20614	0.027374	0.0497776
VIT_200s1349g00010	311.933	-3.45216	0.888445	-3.88562	0.000102068	0.000305501
VIT_200s1351g00010	546.22	0.471462	0.121325	3.88594	0.000101937	0.000305142
VIT_200s1351g00020	30.252	0.161644	0.373137	0.433202	0.664868	0.741426
VIT_200s1352g00010	23.6343	-8.41782	1.97421	-4.26389	2.009e-05	6.74093e-05
VIT_200s1353g00010	9665.21	0.359245	0.161832	2.21987	0.0264278	0.0482658
VIT_200s1355g00010	224.699	-0.735914	0.435126	-1.69126	0.0907863	0.142693
VIT_200s1355g00020	1.04491	-3.89233	2.2701	-1.71461	0.0864172	0.1367
VIT_200s1356g00010	243.385	-2.94551	0.849598	-3.46695	0.000526404	0.00138486
VIT_200s1356g00020	22.2657	1.28727	0.420582	3.06068	0.00220834	0.00513383
VIT_200s1359g00010	0.643611	0.0152657	4.04441	0.00377452	0.996988	0.997792
VIT_200s1360g00010	128.061	1.1345	0.399906	2.8369	0.00455532	0.00992663
VIT_200s1361g00010	23.5715	0.845642	0.469566	1.8009	0.0717182	0.116533
VIT_200s1364g00010	142.437	-1.30895	0.333695	-3.9226	8.75995e-05	0.000264933
VIT_200s1364g00020	8.86449	1.39278	0.679779	2.04887	0.0404753	0.0705866
VIT_200s1365g00010	438.019	-0.872501	0.547105	-1.59476	0.110766	0.169575
VIT_200s1372g00010	81.5134	0.985807	0.335034	2.94241	0.0032567	0.0073202
VIT_200s1372g00020	889.775	-1.20064	0.170467	-7.04324	1.87814e-12	1.42767e-11
VIT_200s1373g00010	416.665	-0.182523	0.161271	-1.13178	0.257727	0.346839
VIT_200s1373g00020	28.2185	-0.743261	0.491348	-1.5127	0.130356	0.195254
VIT_200s1375g00010	207.232	0.113716	0.283406	0.401248	0.688237	0.75889
VIT_200s1380g00010	19.5869	2.26628	0.762845	2.97083	0.00297	0.0067327
VIT_200s1380g00020	6.09862	1.86131	0.945119	1.96939	0.048908	0.0833569
VIT_200s1380g00030	1.26904	3.39863	2.10203	1.61683	0.105915	0.163203
VIT_200s1389g00010	30.9422	-0.338149	1.05171	-0.321523	0.747814	0.807097
VIT_200s1390g00010	13.852	-2.52855	1.66232	-1.5211	0.128235	0.192308
VIT_200s1395g00010	2.79091	-0.719929	1.04389	-0.689662	0.490407	0.584485
VIT_200s1397g00010	236.275	-0.90288	0.420487	-2.14722	0.0317754	0.0568411
VIT_200s1403g00010	717.75	0.319107	0.523434	0.60964	0.5421	0.632944
VIT_200s1404g00010	163.715	1.17116	0.830028	1.41099	0.158248	0.230602
VIT_200s1405g00010	133.673	0.34981	0.189033	1.85052	0.0642391	0.105825
VIT_200s1405g00020	105.972	0.101327	0.219959	0.460663	0.64504	0.724065
VIT_200s1406g00010	513.404	-0.915585	0.3157	-2.90017	0.00372961	0.00828173
VIT_200s1427g00010	29.0793	-0.46559	0.42005	-1.10842	0.267683	0.357963
VIT_200s1428g00010	21.3725	1.17911	0.447294	2.63609	0.00838682	0.0172394
VIT_200s1428g00020	76.45	-0.699007	0.371061	-1.88381	0.0595912	0.0990702
VIT_200s1429g00010	37.4324	0.953195	0.549792	1.73374	0.0829648	0.132089
VIT_200s1430g00010	267.516	-0.126621	0.249789	-0.506912	0.612216	0.694853
VIT_200s1437g00010	1.89202	-2.57772	2.9495	-0.873951	0.382145	0.480549
VIT_200s1450g00005	1.09084	-0.823689	1.74275	-0.472639	0.636471	0.715989
VIT_200s1450g00010	128.93	-0.630905	0.323097	-1.95268	0.0508577	0.0862063
VIT_200s1455g00010	80.9996	-9.22564	1.93895	-4.75805	1.95469e-06	7.53368e-06
VIT_200s1458g00010	26.5931	3.52001	0.615179	5.72192	1.05328e-08	5.39115e-08
VIT_200s1463g00010	106.189	-0.591173	0.285156	-2.07315	0.0381581	0.0669534
VIT_200s1466g00010	43.0025	5.48971	1.06159	5.17122	2.32564e-07	1.01171e-06
VIT_200s1466g00020	140.189	1.64142	0.822093	1.99664	0.0458648	0.0788042
VIT_200s1467g00010	6.57663	-5.526	1.44356	-3.82803	0.000129175	0.000379659
VIT_200s1488g00010	24.6993	-6.60677	1.39286	-4.74332	2.10243e-06	8.06258e-06
VIT_200s1488g00020	100.044	-0.870129	0.547576	-1.58906	0.112048	0.171326
VIT_200s1490g00010	165.124	-2.1033	0.644715	-3.26238	0.00110482	0.00273041
VIT_200s1491g00020	164.485	-2.18475	0.392653	-5.56409	2.63531e-08	1.28669e-07
VIT_200s1499g00005	8.60919	-2.65015	1.35338	-1.95817	0.0502099	0.0852025
VIT_200s1501g00010	307.89	-0.0491894	0.130308	-0.377486	0.705812	0.772516
VIT_200s1506g00005	96.7926	-0.32509	0.235925	-1.37794	0.168222	0.242841
VIT_200s1506g00010	190.265	-1.03763	0.154829	-6.70179	2.05882e-11	1.40258e-10
VIT_200s1512g00010	17.7029	-0.6263	0.848802	-0.737864	0.460597	0.55801
VIT_200s1522g00010	113.064	0.0832814	0.260313	0.319927	0.749023	0.808134
VIT_200s1525g00010	65.6734	0.147642	0.249617	0.591472	0.554204	0.642871
VIT_200s1530g00010	11.0815	-6.36313	1.39136	-4.57331	4.80083e-06	1.75974e-05
VIT_200s1536g00010	8.78709	4.39951	1.2572	3.49945	0.000466225	0.00123754
VIT_200s1542g00010	196.175	-0.798636	0.215136	-3.71223	0.000205438	0.000581584
VIT_200s1542g00020	161.614	1.27824	0.400705	3.18999	0.00142279	0.00343193
VIT_200s1542g00025	247.323	0.564215	0.295582	1.90883	0.0562844	0.0942826
VIT_200s1543g00010	121.647	-5.65969	0.69986	-8.0869	6.12032e-16	6.62581e-15
VIT_200s1546g00010	219.552	1.0432	0.203205	5.13374	2.84048e-07	1.22322e-06
VIT_200s1547g00010	101.457	-10.5072	1.67316	-6.27986	3.38882e-10	2.04839e-09
VIT_200s1553g00010	93.7994	-8.50464	2.04117	-4.16654	NA	NA
VIT_200s1557g00010	2.62373	-1.16921	1.9582	-0.597082	0.550452	0.639487
VIT_200s1557g00020	17.3711	-2.95655	1.63953	-1.80329	0.0713432	0.116032
VIT_200s1562g00010	9.0232	3.20245	1.42986	2.2397	0.0251105	0.0461412
VIT_200s1564g00005	152.972	-5.20615	0.331435	-15.7079	1.33496e-55	1.1792e-53
VIT_200s1568g00005	3.2707	1.55372	1.17939	1.31739	0.187709	0.266935
VIT_200s1569g00010	3125.44	1.37658	0.715348	1.92435	0.0543111	0.0913646
VIT_200s1569g00020	407.677	0.519165	0.129739	4.00161	6.29118e-05	0.000194536
VIT_200s1584g00010	1.01671	3.07832	2.15604	1.42777	0.153358	0.224443
VIT_200s1596g00010	315.216	-12.1457	1.64913	-7.36491	1.7726e-13	1.50164e-12
VIT_200s1600g00010	7.26681	1.81057	0.926892	1.95338	0.050775	0.0860998
VIT_200s1602g00010	2.59763	-5.16385	2.01431	-2.56358	0.0103598	0.0208444
VIT_200s1603g00010	88.607	-0.872281	0.34813	-2.50562	0.0122237	0.0242169
VIT_200s1608g00010	143.669	1.10327	0.626062	1.76223	0.0780304	0.12532
VIT_200s1613g00010	57.6333	-0.514545	0.747522	-0.688334	0.491242	0.585045
VIT_200s1614g00010	2.07891	-3.72985	2.13728	-1.74514	0.0809607	0.129333
VIT_200s1616g00010	28.6627	1.64004	0.886894	1.84919	0.0644302	0.10612
VIT_200s1618g00010	98.0702	-1.02686	0.541517	-1.89628	0.0579237	0.0965691
VIT_200s1623g00010	426.258	-0.0186083	0.326854	-0.0569316	0.9546	0.966991
VIT_200s1624g00010	41.0673	6.54222	1.10646	5.91273	3.36476e-09	1.82512e-08
VIT_200s1644g00010	105.553	1.33706	0.500853	2.66957	0.00759479	0.015753
VIT_200s1652g00010	7.76065	6.01112	1.4217	4.22812	2.35654e-05	7.81953e-05
VIT_200s1658g00010	3.54767	-2.06621	1.44313	-1.43176	0.152213	0.223042
VIT_200s1664g00010	34.4626	0.486068	0.351824	1.38157	0.167105	0.241469
VIT_200s1665g00010	3462.82	0.0323597	0.228459	0.141643	0.887362	0.914562
VIT_200s1667g00010	359.842	0.134044	0.45604	0.293931	0.76881	0.824906
VIT_200s1675g00010	19.4136	-0.304887	0.593045	-0.514103	0.60718	0.690671
[truncated: 24,226 more rows]
