# Supplementary material for: Elevated transcription of transposable elements is accompanied by het-siRNA-driven de novo DNA methylation in grapevine embryogenic callus
Source: BMC Genomics. 2021 Sep 20;22:676. doi: 10.1186/s12864-021-07973-9 (PMC8454084; doi:10.1186/s12864-021-07973-9)
Supplement: Supplementary file 5 — Additional file 5: Table S3. TE families differentially expressed between EC and leaf. [file 12864_2021_7973_MOESM5_ESM.xlsx]

## Sheet: B - TEs
	baseMean	log2FoldChange	lfcSE	stat	pvalue	padj
CACTA-10:CACTA:ClassII	6.29311	0.0811089	1.34555	0.0602796	0.951933	0.964979
CACTA-11:CACTA:ClassII	19.7135	0.966738	0.584842	1.65299	0.098333	0.152995
CACTA-12:CACTA:ClassII	2.30846	0.702297	1.23423	0.569016	0.569345	0.656809
CACTA-13:CACTA:ClassII	688.347	0.751578	0.110321	6.81264	9.58231e-12	6.75584e-11
CACTA-1:CACTA:ClassII	603.897	-0.736607	0.387705	-1.89992	0.057444	0.0958737
CACTA-2:CACTA:ClassII	444.971	0.65402	0.163585	3.99804	6.38685e-05	0.00019726
CACTA-3:CACTA:ClassII	166.236	1.24751	0.195267	6.38874	1.67259e-10	1.03971e-09
CACTA-4:CACTA:ClassII	275.07	-2.83081	0.496687	-5.6994	1.20232e-08	6.11798e-08
CACTA-4N1:CACTA:ClassII	174.883	-0.147487	0.389516	-0.378641	0.704954	0.771932
CACTA-5:CACTA:ClassII	2309.27	0.96088	0.175604	5.47184	4.4538e-08	2.10744e-07
CACTA-6:CACTA:ClassII	86.9648	0.109975	0.328866	0.334406	0.738073	0.798667
CACTA-7:CACTA:ClassII	668.459	1.4141	0.255815	5.52784	3.24193e-08	1.56325e-07
CACTA-8N:CACTA:ClassII	37.2119	0.289074	0.384985	0.750869	0.452731	0.549861
CACTA-9:CACTA:ClassII	53.4104	-2.73892	0.765052	-3.58005	0.000343534	0.00093355
CACTA-N3:CACTA:ClassII	266.556	0.437673	0.331456	1.32045	0.186683	0.265708
Caulimovirus-1:Caulimovirus:ClassI	874.439	-0.0825477	0.213061	-0.387437	0.698433	0.766951
Caulimovirus-2:Caulimovirus:ClassI	2112.05	-0.276724	0.0996176	-2.77786	0.00547181	0.0117209
Caulimovirus-CAULIV11:Caulimovirus:ClassI	1833.84	0.273804	0.238283	1.14907	0.250527	0.338988
Copia-10:Copia:ClassI	2494.72	0.121828	0.354676	0.343491	0.731229	0.793172
Copia-11:Copia:ClassI	777.201	0.580839	0.2146	2.70662	0.0067973	0.0142451
Copia-12:Copia:ClassI	984.649	2.51524	0.339732	7.40361	1.32535e-13	1.13345e-12
Copia-13:Copia:ClassI	188.747	0.906138	0.343253	2.63985	0.00829425	0.0170666
Copia-15:Copia:ClassI	228.738	0.0759988	0.357931	0.212328	0.831851	0.870712
Copia-16:Copia:ClassI	150.098	0.317016	0.334227	0.948505	0.342873	0.439792
Copia-17:Copia:ClassI	100.981	-1.40815	0.789706	-1.78313	0.0745648	0.120482
Copia-18:Copia:ClassI	1453.91	0.413928	0.275866	1.50047	0.133493	0.199243
Copia-18A:Copia:ClassI	2090.81	0.524123	0.36499	1.43599	0.151004	0.221507
Copia-19:Copia:ClassI	66.0019	0.611096	0.429909	1.42145	0.155185	0.226759
Copia-1:Copia:ClassI	6056.04	0.528743	0.275033	1.92247	0.0545467	0.0916937
Copia-1A:Copia:ClassI	2802.8	0.530812	0.234397	2.26459	0.0235381	0.0435963
Copia-20:Copia:ClassI	376.071	1.02199	0.270757	3.77456	0.000160288	0.000463625
Copia-21:Copia:ClassI	55.4241	-0.232413	0.411943	-0.564186	0.572628	0.659953
Copia-22:Copia:ClassI	1973.67	0.291423	0.259968	1.121	0.26229	0.352165
Copia-23:Copia:ClassI	17584.9	0.60134	0.358522	1.67728	0.0934887	0.146442
Copia-24:Copia:ClassI	88.4816	-0.770448	0.20462	-3.76526	0.000166379	0.000479538
Copia-26:Copia:ClassI	98.1457	1.68506	0.346614	4.86148	1.1651e-06	4.63655e-06
Copia-27:Copia:ClassI	2123.37	0.346617	0.370937	0.934437	0.350079	0.44713
Copia-28:Copia:ClassI	270.865	2.96555	0.27335	10.8489	2.01799e-27	5.09542e-26
Copia-29:Copia:ClassI	105.943	-0.660698	0.213026	-3.10148	0.00192553	0.00453216
Copia-29b:Copia:ClassI	9384.24	0.524992	0.317188	1.65514	0.0978953	0.152378
Copia-2:Copia:ClassI	1403.21	0.678762	0.156069	4.34911	1.36688e-05	4.70393e-05
Copia-30:Copia:ClassI	9.65712	1.68122	0.754032	2.22964	0.0257715	0.0471928
Copia-31:Copia:ClassI	1562.6	0.060512	0.117571	0.514687	0.606772	0.690328
Copia-32:Copia:ClassI	119.658	-0.127197	1.0917	-0.116512	0.907247	0.929927
Copia-33:Copia:ClassI	556.975	-0.547392	0.552978	-0.989897	0.322224	0.417862
Copia-34:Copia:ClassI	419.813	0.128127	0.366803	0.349309	0.726858	0.789679
Copia-35:Copia:ClassI	1294.32	0.585924	0.379459	1.5441	0.122563	0.185038
Copia-36:Copia:ClassI	181.177	0.999585	0.278861	3.58453	0.000337684	0.000919185
Copia-37:Copia:ClassI	55.6974	-2.19757	0.587648	-3.7396	0.000184314	0.000526224
Copia-38:Copia:ClassI	79.9587	-0.321799	0.244945	-1.31376	0.188926	0.2683
Copia-39:Copia:ClassI	37.9258	-0.383352	0.323607	-1.18462	0.236166	0.322792
Copia-3:Copia:ClassI	19460.4	0.353818	0.383155	0.923433	0.355781	0.453525
Copia-40:Copia:ClassI	1040.29	-1.25286	0.373427	-3.35503	0.000793558	0.00201683
Copia-41:Copia:ClassI	1705.47	0.805909	0.289856	2.78037	0.00542962	0.0116353
Copia-42:Copia:ClassI	2729.22	0.665859	0.230627	2.88716	0.00388733	0.00859606
Copia-43:Copia:ClassI	62.9504	-1.92767	0.957353	-2.01354	0.0440575	0.0760651
Copia-44:Copia:ClassI	204.195	0.505488	0.189757	2.66387	0.00772469	0.0159957
Copia-45:Copia:ClassI	201.365	-0.300721	0.281203	-1.06941	0.284886	0.37706
Copia-46:Copia:ClassI	118.36	-0.437316	0.600852	-0.727826	0.46672	0.563124
Copia-47:Copia:ClassI	623.627	-0.654645	0.21296	-3.07403	0.0021119	0.00492815
Copia-48:Copia:ClassI	260.849	-1.76492	1.37504	-1.28354	NA	NA
Copia-49:Copia:ClassI	1804.56	-0.752026	0.358111	-2.09998	0.0357305	0.0631061
Copia-4:Copia:ClassI	46.4121	1.0318	0.518655	1.98938	0.0466589	0.0799945
Copia-50:Copia:ClassI	149.995	3.44148	0.262825	13.0942	3.55418e-39	1.6839e-37
Copia-51:Copia:ClassI	130.612	0.672853	0.211774	3.17722	0.00148694	0.00357441
Copia-52:Copia:ClassI	69.3613	3.4703	0.413031	8.40204	4.3879e-17	5.24977e-16
Copia-53:Copia:ClassI	836.08	0.0568879	0.142513	0.399177	0.689763	0.760186
Copia-54:Copia:ClassI	46.4419	0.280928	0.289721	0.969649	0.332221	0.428673
Copia-55:Copia:ClassI	96.1538	0.493333	0.382122	1.29103	0.196692	0.277363
Copia-56:Copia:ClassI	3393.83	0.826739	0.314523	2.62855	0.00857488	0.0175802
Copia-57:Copia:ClassI	401.962	0.868494	0.14664	5.92264	3.16807e-09	1.7231e-08
Copia-58:Copia:ClassI	239.239	0.121022	0.241687	0.500739	0.616555	0.698362
Copia-59:Copia:ClassI	227.114	-0.476552	0.162339	-2.93554	0.00332972	0.00746951
Copia-5:Copia:ClassI	119.011	1.14805	0.271346	4.23096	2.327e-05	7.7333e-05
Copia-60:Copia:ClassI	50.2055	-0.878835	0.362495	-2.42441	0.0153334	0.0297002
Copia-61:Copia:ClassI	44.6901	-1.97337	0.577236	-3.41866	0.000629305	0.0016312
Copia-62:Copia:ClassI	89.8576	0.324323	0.224115	1.44713	0.147861	0.217522
Copia-63:Copia:ClassI	108.062	-1.25923	0.366206	-3.43859	0.000584752	0.00152466
Copia-64:Copia:ClassI	190.311	-0.31264	0.407273	-0.767642	0.4427	0.539916
Copia-65:Copia:ClassI	185.042	1.45436	0.259425	5.60609	2.06946e-08	1.02404e-07
Copia-66:Copia:ClassI	84.4021	0.428112	0.402572	1.06344	0.287582	0.379914
Copia-67:Copia:ClassI	160.945	0.624378	0.165394	3.7751	0.000159943	0.00046283
Copia-68:Copia:ClassI	70.349	1.38119	0.359575	3.84119	0.000122442	0.000361458
Copia-69:Copia:ClassI	35.8437	0.637445	0.489103	1.30329	0.192475	0.272612
Copia-6:Copia:ClassI	108.287	0.308308	0.574531	0.536625	0.591527	0.67754
Copia-70:Copia:ClassI	794.935	3.62537	0.217999	16.6302	4.20991e-62	4.68812e-60
Copia-71:Copia:ClassI	1903.07	2.02151	0.46209	4.37472	1.21591e-05	4.21613e-05
Copia-72:Copia:ClassI	364.624	0.420188	0.272103	1.54423	0.122534	0.185004
Copia-73:Copia:ClassI	187.416	-0.153471	0.349784	-0.43876	0.660836	0.738044
Copia-74:Copia:ClassI	4.44361	1.49979	1.20481	1.24484	0.213192	0.296349
Copia-75:Copia:ClassI	3445.82	0.193278	0.149081	1.29646	0.194816	0.275209
Copia-76:Copia:ClassI	5724.92	-0.796197	0.647477	-1.22969	0.218813	0.303014
Copia-77:Copia:ClassI	7.73058	-0.717672	0.72221	-0.993716	0.320361	0.41574
Copia-78:Copia:ClassI	3.23966	-1.53967	1.29384	-1.18999	0.234049	0.320351
Copia-79:Copia:ClassI	356.282	0.0400777	0.29073	0.137852	0.890357	0.916913
Copia-7:Copia:ClassI	185.355	-1.96166	0.256511	-7.64749	2.04948e-14	1.89845e-13
Copia-80:Copia:ClassI	10374.1	0.422363	0.320484	1.31789	0.18754	0.266754
Copia-81:Copia:ClassI	197.033	1.32059	0.179672	7.35003	1.9817e-13	1.67062e-12
Copia-82:Copia:ClassI	136.514	0.595163	0.261057	2.27982	0.0226185	0.0420604
Copia-83:Copia:ClassI	158.555	-0.0189428	0.284494	-0.0665841	0.946913	0.961113
Copia-84:Copia:ClassI	28.1925	1.99423	0.436464	4.56907	4.89897e-06	1.79143e-05
Copia-85:Copia:ClassI	170.834	2.12309	0.254083	8.35589	6.49428e-17	7.65737e-16
Copia-86:Copia:ClassI	253.125	-0.037083	0.314789	-0.117803	0.906224	0.929182
Copia-87:Copia:ClassI	1436.1	0.867736	0.323583	2.68165	0.00732606	0.0152502
Copia-88:Copia:ClassI	698.198	0.176557	0.317661	0.555802	0.578346	0.665689
Copia-89:Copia:ClassI	228.363	-1.11236	0.397169	-2.80073	0.0050987	0.0109958
Copia-90:Copia:ClassI	87.7409	-0.0136388	0.305797	-0.0446007	0.964426	0.974636
Copia-91:Copia:ClassI	782.819	0.0958876	0.333308	0.287685	0.773588	0.829027
Copia-92:Copia:ClassI	17.4904	-0.463563	0.427731	-1.08377	0.278465	0.369782
Copia-93:Copia:ClassI	8.75775	0.333753	1.02868	0.32445	0.745598	0.805138
Copia-94:Copia:ClassI	7414.62	0.558117	0.354163	1.57588	0.115054	0.175429
Copia-95:Copia:ClassI	157.584	4.74155	0.374913	12.6471	1.16136e-36	4.8036e-35
Copia-96:Copia:ClassI	526.983	0.0947432	0.146769	0.645527	0.518586	0.611462
Copia-97:Copia:ClassI	41.9989	0.119762	0.296662	0.403699	0.686434	0.757896
Copia-98:Copia:ClassI	8.6906	1.28054	0.899304	1.42392	0.154469	0.225853
Copia-99:Copia:ClassI	62.6831	0.899084	0.276549	3.25109	0.00114965	0.00283073
Copia-9:Copia:ClassI	129.951	-0.950789	0.452827	-2.09967	0.0357575	0.0631451
Copia-Tvv1:Copia:ClassI	1074.91	0.403466	0.370941	1.08768	0.276736	0.367917
Gypsy-10:Gypsy:ClassI	44.4075	0.5698	0.688664	0.827399	0.408011	0.505874
Gypsy-11:Gypsy:ClassI	272.195	1.21002	0.217484	5.56371	2.64092e-08	1.28895e-07
Gypsy-12:Gypsy:ClassI	826.002	0.908388	0.385165	2.35844	0.0183521	0.0348607
Gypsy-13:Gypsy:ClassI	1902.42	2.1909	0.314962	6.95608	3.49874e-12	2.57834e-11
Gypsy-14:Gypsy:ClassI	420.649	0.13894	0.443361	0.31338	0.753992	0.812388
Gypsy-15:Gypsy:ClassI	155.578	0.78586	0.238513	3.29483	0.000984808	0.00245782
Gypsy-16:Gypsy:ClassI	555.156	-0.145869	0.450307	-0.323933	0.745989	0.805427
Gypsy-17:Gypsy:ClassI	226.287	0.878911	0.309363	2.84103	0.00449674	0.00981456
Gypsy-18:Gypsy:ClassI	7042.95	-2.72669	0.287846	-9.47276	2.72539e-21	4.56123e-20
Gypsy-19:Gypsy:ClassI	7385.93	-1.88885	0.198058	-9.53683	1.47266e-21	2.51307e-20
Gypsy-1:Gypsy:ClassI	100.248	0.942397	0.275884	3.41592	0.000635664	0.00164654
Gypsy-20:Gypsy:ClassI	387.027	1.89022	0.535781	3.52798	0.000418739	0.00112039
Gypsy-21:Gypsy:ClassI	806.792	0.238744	0.37506	0.636547	0.52442	0.616993
Gypsy-22:Gypsy:ClassI	239.709	0.595133	0.494498	1.20351	0.228779	0.31436
Gypsy-23:Gypsy:ClassI	5924.82	0.609408	0.336057	1.81341	0.0697688	0.113777
Gypsy-24:Gypsy:ClassI	50.0449	-0.903293	0.34111	-2.6481	0.00809462	0.0166848
Gypsy-26:Gypsy:ClassI	10213.4	-0.0212233	0.464668	-0.045674	0.96357	0.973961
Gypsy-27:Gypsy:ClassI	1088.73	0.929635	0.456221	2.03769	0.0415814	0.072322
Gypsy-28:Gypsy:ClassI	1729.28	-1.20659	0.41757	-2.88954	0.00385806	0.0085364
Gypsy-29:Gypsy:ClassI	998.269	1.75607	0.362761	4.84085	1.29287e-06	5.10759e-06
Gypsy-2:Gypsy:ClassI	1961.22	0.143201	0.502088	0.28521	0.775483	0.830492
Gypsy-30:Gypsy:ClassI	90.9432	0.495157	0.216083	2.29152	0.0219336	0.0409476
Gypsy-31:Gypsy:ClassI	1.64369	2.40082	1.96122	1.22415	0.220897	0.3053
Gypsy-32:Gypsy:ClassI	693.216	0.735431	0.219926	3.34399	0.000825826	0.00209048
Gypsy-33:Gypsy:ClassI	4073.93	0.874814	0.305555	2.86303	0.00419604	0.00921849
Gypsy-34:Gypsy:ClassI	1472.74	0.224384	0.268488	0.835731	0.403306	0.5014
Gypsy-3:Gypsy:ClassI	4731.6	0.797739	0.800808	0.996168	0.319169	0.414518
Gypsy-4:Gypsy:ClassI	578.404	2.25135	0.22797	9.87564	5.30937e-23	1.00037e-21
Gypsy-5:Gypsy:ClassI	46.2629	1.3168	0.320278	4.11142	3.93231e-05	0.000125604
Gypsy-6:Gypsy:ClassI	223.262	0.483363	0.490406	0.985637	0.324311	0.420171
Gypsy-7:Gypsy:ClassI	815.746	-0.0911454	0.590206	-0.15443	0.877271	0.906816
Gypsy-8:Gypsy:ClassI	154.736	-0.0429814	0.393452	-0.109242	0.913011	0.934639
Gypsy-9:Gypsy:ClassI	8041.94	0.635716	0.17028	3.73335	0.000188953	0.000538289
Gypsy-GYVIT1:Gypsy:ClassI	976.913	-0.102856	0.151586	-0.678534	0.497433	0.590771
Gypsy-Gret1:Gypsy:ClassI	902.292	-0.87969	0.781601	-1.1255	0.260378	0.349879
Gypsy-V1:Gypsy:ClassI	1660.1	-0.120305	0.263129	-0.457209	0.64752	0.726193
Harbinger-1:Harbinger:ClassII	653.661	0.827009	0.260359	3.17642	0.00149104	0.00358362
Harbinger-1N1:Harbinger:ClassII	595.336	0.63384	0.395378	1.60312	0.108907	0.167239
Harbinger-3:Harbinger:ClassII	913.223	0.95679	0.145487	6.57645	4.81812e-11	3.16407e-10
Harbinger-3N1:Harbinger:ClassII	414.849	0.705064	0.295504	2.38597	0.0170342	0.0325973
Harbinger-3N2:Harbinger:ClassII	132.501	0.870381	0.290353	2.99767	0.00272055	0.00621969
Harbinger-3N3:Harbinger:ClassII	41.4294	1.14443	0.596415	1.91885	0.0550039	0.0923512
Harbinger-3N3B:Harbinger:ClassII	95.8353	0.232436	0.256756	0.905281	0.365317	0.4633
Harbinger-VHARB-N1:Harbinger:ClassII	3324.68	0.783134	0.312367	2.5071	0.0121728	0.0241381
Harbinger-VHARB-N2:Harbinger:ClassII	1053.35	0.510393	0.386045	1.32211	0.186132	0.265054
Harbinger-VHARB-N3:Harbinger:ClassII	1581.22	0.960387	0.332081	2.89203	0.00382767	0.00847564
Harbinger-VHARB4:Harbinger:ClassII	1626.05	0.749492	0.205535	3.64654	0.000265792	0.000737123
Helitron-1:Helitron:ClassII	12.493	1.8617	0.615348	3.02544	0.00248268	0.00571401
LINE-VLINE10:LINE:ClassI	9663.53	0.397451	0.303954	1.3076	0.191008	0.270829
LINE-VLINE1:LINE:ClassI	32203.6	0.530308	0.299116	1.77292	0.0762426	0.122918
LINE-VLINE2:LINE:ClassI	29475.2	0.570655	0.346784	1.64556	0.0998537	0.155056
LINE-VLINE3:LINE:ClassI	12396.7	0.71889	0.353802	2.0319	0.0421639	0.0731836
LINE-VLINE4:LINE:ClassI	28420.6	0.52724	0.321984	1.63747	0.101532	0.157286
LINE-VLINE5:LINE:ClassI	29577	0.509181	0.318578	1.59829	0.109978	0.168557
LINE-VLINE6:LINE:ClassI	16289.6	0.552416	0.289116	1.91071	0.0560423	0.0939193
LINE-VLINE7:LINE:ClassI	11563.2	0.372406	0.25098	1.4838	0.137861	0.204858
LINE-VLINE8:LINE:ClassI	9747.15	0.706365	0.334987	2.10864	0.0349761	0.0618868
LINE-VLINE9:LINE:ClassI	10347	0.420745	0.323922	1.29891	0.193975	0.274185
MULE-Hopvine-1:MULE:ClassII	2.14904	0.593555	1.29096	0.459778	0.645675	0.724685
MULE-Hopvine-2:MULE:ClassII	28.0942	0.707065	0.702105	1.00707	0.313904	0.408576
MULE-Jithouse-1:MULE:ClassII	100.672	0.448247	0.239702	1.87002	0.0614813	0.101797
MULE-Jithouse-2:MULE:ClassII	112.824	0.350627	0.302284	1.15993	0.246079	0.333871
MULE-Jithouse-3:MULE:ClassII	8332.72	-1.25865	0.206197	-6.10411	1.03376e-09	5.96233e-09
MULE-Jithouse-4:MULE:ClassII	5.36103	0.671549	0.824507	0.814485	0.415367	0.512774
MULE-Jithouse-5:MULE:ClassII	1376.24	0.0868672	0.0916984	0.947314	0.343479	0.440278
MULE-Jitvine-2:MULE:ClassII	532.855	2.74775	0.184006	14.9329	2.0127e-50	1.48997e-48
MULE-MUDRAVI1:MULE:ClassII	6770.17	1.00782	0.304249	3.31248	0.000924716	0.0023194
MULE-MUDRAVI2:MULE:ClassII	985.757	0.679868	0.131423	5.17315	2.30186e-07	1.00204e-06
MULE-MUGvine-3:MULE:ClassII	12.0784	0.0122962	0.887973	0.0138475	0.988952	0.992609
MULE-MUGvine-4:MULE:ClassII	6.56878	0.619501	0.934192	0.66314	0.507241	0.600285
MULE-MUGvine-5:MULE:ClassII	1.05823	0.925139	1.98266	0.466616	0.640775	0.719929
MULE-MUGvine-6:MULE:ClassII	0.808751	1.45074	2.8277	0.513045	0.60792	0.691226
MULE-MUGvine-8:MULE:ClassII	1.17365	-2.92084	1.88776	-1.54725	0.121803	0.184079
MULE-MuDR-11N:MULE:ClassII	26.6679	0.169461	0.354607	0.477884	0.632733	0.712768
MULE-MuDR-12:MULE:ClassII	1408.06	1.2445	0.258089	4.822	1.42129e-06	5.58022e-06
MULE-MuDR-13:MULE:ClassII	108.613	0.739535	0.264838	2.79241	0.00523168	0.011249
MULE-MuDR-13NB:MULE:ClassII	34.4285	-0.318519	0.417668	-0.762614	0.445694	0.542857
MULE-MuDR-13NC:MULE:ClassII	54.0643	0.790414	0.456934	1.72982	0.0836621	0.133078
MULE-MuDR-18:MULE:ClassII	215.949	0.915656	0.183914	4.97871	6.40089e-07	2.63249e-06
MULE-MuDR-21:MULE:ClassII	2351.52	1.33187	0.120186	11.0817	1.53843e-28	4.1672e-27
MULE-MuDR-22:MULE:ClassII	676.458	0.761655	0.215942	3.52714	0.000420082	0.00112364
MULE-MuDR-3:MULE:ClassII	280.024	1.37241	0.235928	5.81707	5.98865e-09	3.15448e-08
MULE-MuDR-4:MULE:ClassII	188.674	1.33064	0.30805	4.31956	1.56343e-05	5.33594e-05
MULE-MuDR-5:MULE:ClassII	245.859	0.885464	0.272975	3.24376	0.00117964	0.00289826
MULE-MuDR-6:MULE:ClassII	2564.18	1.1053	0.110549	9.99822	1.55156e-23	3.05137e-22
MULE-MuDR-7:MULE:ClassII	20.3149	-1.0866	0.397619	-2.73277	0.0062804	0.0132621
MULE-MuDR-8:MULE:ClassII	329.256	0.495559	0.12519	3.95844	7.54411e-05	0.000230219
MULE-MuDR-9:MULE:ClassII	1987.35	-1.8496	0.677328	-2.73073	0.00631944	0.0133348
MULE-MuDR-N1:MULE:ClassII	22.0359	1.26472	0.552662	2.28842	0.0221132	0.0412474
MULE-Mutavine-10:MULE:ClassII	26.6152	-0.109254	0.485314	-0.22512	0.821886	0.862881
MULE-Mutavine-14:MULE:ClassII	1034.27	0.576826	0.269578	2.13973	0.0323763	0.057789
MULE-Mutavine-15:MULE:ClassII	1.14608	2.09027	1.8084	1.15587	0.247735	0.335716
MULE-Mutavine-16:MULE:ClassII	21.3483	2.98963	0.594328	5.03028	4.89775e-07	2.04168e-06
MULE-Mutavine-17:MULE:ClassII	11193	2.11237	0.326053	6.47861	9.25727e-11	5.89362e-10
MULE-Mutavine-18:MULE:ClassII	2693.59	3.26881	0.42794	7.63846	2.1983e-14	2.02916e-13
hAT-10:hAT:ClassII	395.277	1.12721	0.166341	6.77647	1.23149e-11	8.61017e-11
hAT-10N1:hAT:ClassII	1410.04	0.523115	0.167019	3.13206	0.00173582	0.00412475
hAT-11N:hAT:ClassII	178.538	0.673724	0.154334	4.36537	1.26907e-05	4.38587e-05
hAT-12:hAT:ClassII	802.685	0.731531	0.108138	6.7648	1.33497e-11	9.29381e-11
hAT-13:hAT:ClassII	817.077	-0.0647521	0.601495	-0.107652	0.914272	0.935709
hAT-6:hAT:ClassII	354.345	0.584154	0.195756	2.98408	0.00284429	0.00647193
hAT-7:hAT:ClassII	3032.29	0.786968	0.279737	2.81324	0.00490446	0.0106094
hAT-TE-7-1:hAT:ClassII	1432.57	0.488017	0.158528	3.07842	0.00208101	0.00485991
hAT-VIHAT1:hAT:ClassII	785.394	0.762748	0.142833	5.34014	9.28757e-08	4.234e-07
hAT-VIHAT2-N1:hAT:ClassII	651.738	0.0077378	0.245998	0.0314547	0.974907	0.981966
hAT-VIHAT2:hAT:ClassII	1430.77	0.673701	0.108995	6.18106	6.36743e-10	3.7556e-09
hAT-VIHAT3-N1:hAT:ClassII	861.77	0.477197	0.262458	1.81818	0.0690361	0.112772
hAT-VIHAT3:hAT:ClassII	3684.94	0.596471	0.27413	2.17587	0.0295648	0.0533222
hAT-Vinesleeper-1:hAT:ClassII	8.51995	2.04572	0.828312	2.46975	0.0135209	0.0265206
hAT-Vinesleeper-2:hAT:ClassII	0.767259	2.67117	2.45218	1.08931	0.276019	0.367208
